# Supplementary material for: Spatiotemporal control of necroptotic cell death and plasma membrane recruitment using engineered MLKL domains
Source: Cell Death Discov. 2022 Nov 29;8:469. doi: 10.1038/s41420-022-01258-0 (PMC9709077; doi:10.1038/s41420-022-01258-0)
Supplement: Supplementary file 11 — Supplementary Table 1 [file 41420_2022_1258_MOESM11_ESM.xlsx]

## Sheet: Lopac Library
Drug Name	Rack	Row	Column	Trial 1	DMSO control fraction cell death	DMSO Stdev	Trial 2	DMSO control fraction cell death	DMSO Stdev	Trial 3	DMSO control fraction cell death	DMSO Stdev
DL-alpha-Methyl-p-tyrosine	1	A	2	1.11506	0.266444	0.0361668	1.10216	0.240849	0.0381126	1.27609	0.525724	0.107115
N-Phenylanthranilic acid	1	B	2	1.45187	0.266444	0.0361668	1.40382	0.240849	0.0381126	1.06356	0.525724	0.107115
S(-)-p-Bromotetramisole oxalate	1	C	2	0.852239	0.266444	0.0361668	1.36061	0.240849	0.0381126	1.19067	0.525724	0.107115
5-Aminovaleric acid hydrochloride	1	D	2	0.999665	0.266444	0.0361668	1.04807	0.240849	0.0381126	0.664462	0.525724	0.107115
()-Nipecotic acid	1	E	2	0.469141	0.266444	0.0361668	NA	0.240849	0.0381126	1.07926	0.525724	0.107115
Azelaic acid	1	F	2	0.827302	0.266444	0.0361668	0.664858	0.240849	0.0381126	0.562235	0.525724	0.107115
Tryptamine hydrochloride	1	G	2	0.834029	0.266444	0.0361668	1.04539	0.240849	0.0381126	0.521099	0.525724	0.107115
5-Fluoroindole-2-carboxylic acid	1	H	2	0.688865	0.266444	0.0361668	1.32405	0.240849	0.0381126	0.698745	0.525724	0.107115
6-Methoxy-1,2,3,4-tetrahydro-9H-pyrido[3,4b] indole	1	A	3	1.21172	0.266444	0.0361668	1.60148	0.240849	0.0381126	1.27838	0.525724	0.107115
S-(4-Nitrobenzyl)-6-thioguanosine	1	B	3	1.85072	0.266444	0.0361668	1.42893	0.240849	0.0381126	0.743881	0.525724	0.107115
TMB-8 hydrochloride	1	C	3	NA	0.266444	0.0361668	NA	0.240849	0.0381126	NA	0.525724	0.107115
4-Aminopyridine	1	D	3	1.11795	0.266444	0.0361668	1.13106	0.240849	0.0381126	1.10084	0.525724	0.107115
Atropine sulfate	1	E	3	1.10232	0.266444	0.0361668	1.15533	0.240849	0.0381126	1.11851	0.525724	0.107115
Atropine methyl nitrate	1	F	3	1.50899	0.266444	0.0361668	0.906753	0.240849	0.0381126	0.704227	0.525724	0.107115
Arcaine sulfate	1	G	3	1.09413	0.266444	0.0361668	1.12979	0.240849	0.0381126	0.688112	0.525724	0.107115
1-Aminocyclopropanecarboxylic acid hydrochloride	1	H	3	0.673638	0.266444	0.0361668	0.746207	0.240849	0.0381126	0.678926	0.525724	0.107115
Acetamide	1	A	4	0.728763	0.266444	0.0361668	0.712652	0.240849	0.0381126	0.995839	0.525724	0.107115
N-(4-Aminobutyl)-5-chloro-2-naphthalenesulfonamide hydrochloride	1	B	4	NA	0.266444	0.0361668	NA	0.240849	0.0381126	1.17564	0.525724	0.107115
L-azetidine-2-carboxylic acid	1	C	4	NA	0.266444	0.0361668	NA	0.240849	0.0381126	0.904736	0.525724	0.107115
p-Aminoclonidine hydrochloride	1	D	4	1.20217	0.266444	0.0361668	NA	0.240849	0.0381126	0.739431	0.525724	0.107115
3-aminobenzamide	1	E	4	0.927739	0.266444	0.0361668	1.19551	0.240849	0.0381126	1.29408	0.525724	0.107115
()-Norepinephrine (+)bitartrate	1	F	4	1.01236	0.266444	0.0361668	0.642172	0.240849	0.0381126	0.691687	0.525724	0.107115
4-Amino-1,8-naphthalimide	1	G	4	0.507942	0.266444	0.0361668	0.795345	0.240849	0.0381126	1.39403	0.525724	0.107115
Reserpine	1	H	4	NA	0.266444	0.0361668	1.16547	0.240849	0.0381126	0.784387	0.525724	0.107115
Amantadine hydrochloride	1	A	5	1.05088	0.266444	0.0361668	0.972905	0.240849	0.0381126	1.13941	0.525724	0.107115
Aminophylline ethylenediamine	1	B	5	0.766768	0.266444	0.0361668	1.54897	0.240849	0.0381126	1.07615	0.525724	0.107115
S-(p-Azidophenacyl)glutathione	1	C	5	0.471822	0.266444	0.0361668	1.28019	0.240849	0.0381126	1.06259	0.525724	0.107115
Aminopterin	1	D	5	1.11532	0.266444	0.0361668	1.26866	0.240849	0.0381126	1.07886	0.525724	0.107115
N-Acetyl-5-hydroxytryptamine	1	E	5	1.21768	0.266444	0.0361668	1.21347	0.240849	0.0381126	1.07917	0.525724	0.107115
Aurintricarboxylic acid	1	F	5	1.41972	0.266444	0.0361668	1.00815	0.240849	0.0381126	1.13507	0.525724	0.107115
()-2-Amino-4-phosphonobutyric acid	1	G	5	0.513586	0.266444	0.0361668	0.591482	0.240849	0.0381126	0.987187	0.525724	0.107115
N-arachidonylglycine	1	H	5	0.992016	0.266444	0.0361668	0.779812	0.240849	0.0381126	1.25937	0.525724	0.107115
GABA	1	A	6	0.546813	0.266444	0.0361668	1.15642	0.240849	0.0381126	1.05703	0.525724	0.107115
3'-Azido-3'-deoxythymidine	1	B	6	1.17908	0.266444	0.0361668	1.70902	0.240849	0.0381126	1.12667	0.525724	0.107115
Acetyl-beta-methylcholine chloride	1	C	6	1.01334	0.266444	0.0361668	1.33209	0.240849	0.0381126	0.932274	0.525724	0.107115
5-azacytidine	1	D	6	0.934036	0.266444	0.0361668	0.868284	0.240849	0.0381126	1.13223	0.525724	0.107115
5-(N-Ethyl-N-isopropyl)amiloride	1	E	6	1.54213	0.266444	0.0361668	NA	0.240849	0.0381126	1.03987	0.525724	0.107115
3-Aminopropionitrile fumarate	1	F	6	0.344324	0.266444	0.0361668	1.60772	0.240849	0.0381126	0.962339	0.525724	0.107115
Apigenin	1	G	6	0.595735	0.266444	0.0361668	0.844177	0.240849	0.0381126	1.18435	0.525724	0.107115
W-7 hydrochloride	1	H	6	NA	0.266444	0.0361668	NA	0.240849	0.0381126	1.3259	0.525724	0.107115
Gabaculine hydrochloride	1	A	7	0.873177	0.266444	0.0361668	0.935842	0.240849	0.0381126	1.10438	0.525724	0.107115
AC 915 oxalate	1	B	7	0.804242	0.266444	0.0361668	2.48712	0.240849	0.0381126	1.05589	0.525724	0.107115
AA-861	1	C	7	0.925602	0.266444	0.0361668	1.50732	0.240849	0.0381126	0.943735	0.525724	0.107115
9-Amino-1,2,3,4-tetrahydroacridine hydrochloride	1	D	7	1.30072	0.266444	0.0361668	1.44762	0.240849	0.0381126	0.971597	0.525724	0.107115
AL-8810	1	E	7	0.986934	0.266444	0.0361668	1.21584	0.240849	0.0381126	0.989657	0.525724	0.107115
1-Aminobenzotriazole	1	F	7	1.10386	0.266444	0.0361668	1.16628	0.240849	0.0381126	0.923022	0.525724	0.107115
3-Amino-1-propanesulfonic acid sodium	1	G	7	0.927244	0.266444	0.0361668	0.655575	0.240849	0.0381126	0.93161	0.525724	0.107115
Apomorphine hydrochloride hemihydrate	1	H	7	0.673115	0.266444	0.0361668	0.352289	0.240849	0.0381126	1.09329	0.525724	0.107115
O-(Carboxymethyl)hydroxylamine hemihydrochloride	1	A	8	1.46696	0.266444	0.0361668	1.10496	0.240849	0.0381126	1.16987	0.525724	0.107115
5-(N,N-Dimethyl)amiloride hydrochloride	1	B	8	1.144	0.266444	0.0361668	1.8416	0.240849	0.0381126	1.19888	0.525724	0.107115
Azathioprine	1	C	8	0.900071	0.266444	0.0361668	0.736251	0.240849	0.0381126	1.03797	0.525724	0.107115
Acyclovir	1	D	8	0.855143	0.266444	0.0361668	0.898039	0.240849	0.0381126	0.925651	0.525724	0.107115
Amiprilose hydrochloride	1	E	8	1.77873	0.266444	0.0361668	0.995101	0.240849	0.0381126	1.09748	0.525724	0.107115
Sandoz 58-035	1	F	8	1.5267	0.266444	0.0361668	1.01715	0.240849	0.0381126	1.05733	0.525724	0.107115
()-2-Amino-3-phosphonopropionic acid	1	G	8	1.34546	0.266444	0.0361668	0.922661	0.240849	0.0381126	1.13355	0.525724	0.107115
L-Arginine	1	H	8	0.926405	0.266444	0.0361668	1.27753	0.240849	0.0381126	1.20799	0.525724	0.107115
()-2-Amino-7-phosphonoheptanoic acid	1	A	9	1.2234	0.266444	0.0361668	0.882703	0.240849	0.0381126	1.10787	0.525724	0.107115
()-2-Amino-5-phosphonopentanoic acid	1	B	9	0.999474	0.266444	0.0361668	1.16115	0.240849	0.0381126	1.09028	0.525724	0.107115
L-732,138	1	C	9	NA	0.266444	0.0361668	NA	0.240849	0.0381126	1.09552	0.525724	0.107115
Acetylsalicylic acid	1	D	9	1.0381	0.266444	0.0361668	0.621022	0.240849	0.0381126	1.07269	0.525724	0.107115
5-(N-Methyl-N-isobutyl)amiloride	1	E	9	2.90496	0.266444	0.0361668	3.85262	0.240849	0.0381126	1.46335	0.525724	0.107115
Acetylthiocholine chloride	1	F	9	NA	0.266444	0.0361668	NA	0.240849	0.0381126	1.12566	0.525724	0.107115
4-Androsten-4-ol-3,17-dione	1	G	9	NA	0.266444	0.0361668	0.936229	0.240849	0.0381126	1.09442	0.525724	0.107115
2-(2-Aminoethyl)isothiourea dihydrobromide	1	H	9	0.705823	0.266444	0.0361668	0.540803	0.240849	0.0381126	0.95107	0.525724	0.107115
N-Acetylprocainamide hydrochloride	1	A	10	0.728763	0.266444	0.0361668	1.02683	0.240849	0.0381126	1.19161	0.525724	0.107115
Sodium Taurocholate	1	B	10	0.632106	0.266444	0.0361668	0.778495	0.240849	0.0381126	1.19736	0.525724	0.107115
Amifostine	1	C	10	1.36939	0.266444	0.0361668	1.0916	0.240849	0.0381126	1.20806	0.525724	0.107115
Acetazolamide	1	D	10	0.469141	0.266444	0.0361668	0.86592	0.240849	0.0381126	1.16648	0.525724	0.107115
Arecoline hydrobromide	1	E	10	0.892137	0.266444	0.0361668	1.33176	0.240849	0.0381126	1.0536	0.525724	0.107115
A-315456	1	F	10	1.38914	0.266444	0.0361668	1.54613	0.240849	0.0381126	1.1597	0.525724	0.107115
GR 4661	1	G	10	0.977377	0.266444	0.0361668	1.60842	0.240849	0.0381126	1.0724	0.525724	0.107115
2-Hydroxysaclofen	1	H	10	0.531103	0.266444	0.0361668	NA	0.240849	0.0381126	1.20263	0.525724	0.107115
Actinonin	1	A	11	0.953833	0.266444	0.0361668	0.621686	0.240849	0.0381126	1.20933	0.525724	0.107115
Methotrexate	1	B	11	1.13241	0.266444	0.0361668	0.86115	0.240849	0.0381126	1.07779	0.525724	0.107115
Atropine methyl bromide	1	C	11	1.06067	0.266444	0.0361668	1.37647	0.240849	0.0381126	1.25089	0.525724	0.107115
Amperozide hydrochloride	1	D	11	0.978209	0.266444	0.0361668	1.38399	0.240849	0.0381126	1.39955	0.525724	0.107115
Aminoguanidine hemisulfate	1	E	11	0.737457	0.266444	0.0361668	0.638765	0.240849	0.0381126	1.05458	0.525724	0.107115
Agmatine sulfate	1	F	11	0.882072	0.266444	0.0361668	1.02351	0.240849	0.0381126	1.09673	0.525724	0.107115
4-Aminobenzamidine dihydrochloride	1	G	11	0.719057	0.266444	0.0361668	0.912522	0.240849	0.0381126	1.05843	0.525724	0.107115
3-Aminopropylphosphonic acid	1	H	11	0.6457	0.266444	0.0361668	0.876104	0.240849	0.0381126	1.16741	0.525724	0.107115
N-Acetyl-L-Cysteine	2	A	2	1.09732	0.356551	0.0623255	1.03562	0.448413	0.017618	1.18685	0.434656	0.074612
L-2-aminoadipic acid	2	B	2	1.74282	0.356551	0.0623255	1.0319	0.448413	0.017618	1.19186	0.434656	0.074612
N-Acetyltryptamine	2	C	2	1.60817	0.356551	0.0623255	1.04685	0.448413	0.017618	1.20531	0.434656	0.074612
Amiloride hydrochloride	2	D	2	1.02763	0.356551	0.0623255	0.969094	0.448413	0.017618	1.13352	0.434656	0.074612
()-Atenolol	2	E	2	1.21621	0.356551	0.0623255	1.04454	0.448413	0.017618	0.855936	0.434656	0.074612
5alpha-Androstane-3alpha,17beta-diol	2	F	2	1.12549	0.356551	0.0623255	0.917977	0.448413	0.017618	1.04271	0.434656	0.074612
L-allylglycine	2	G	2	1.28468	0.356551	0.0623255	1.08139	0.448413	0.017618	1.02252	0.434656	0.074612
H-9 dihydrochloride	2	H	2	1.59304	0.356551	0.0623255	1.09449	0.448413	0.017618	1.14533	0.434656	0.074612
6-Aminohexanoic acid	2	A	3	0.828219	0.356551	0.0623255	1.17586	0.448413	0.017618	1.15033	0.434656	0.074612
ATPO	2	B	3	1.51051	0.356551	0.0623255	1.15421	0.448413	0.017618	0.975786	0.434656	0.074612
Allopurinol	2	C	3	1.42228	0.356551	0.0623255	0.864619	0.448413	0.017618	1.12533	0.434656	0.074612
Amitriptyline hydrochloride	2	D	3	1.5012	0.356551	0.0623255	1.24779	0.448413	0.017618	0.951142	0.434656	0.074612
Amiodarone hydrochloride	2	E	3	1.54141	0.356551	0.0623255	1.09847	0.448413	0.017618	1.02448	0.434656	0.074612
4-(2-Aminoethyl)benzenesulfonyl fluoride hydrochloride	2	F	3	1.11059	0.356551	0.0623255	0.949945	0.448413	0.017618	0.842259	0.434656	0.074612
Ancitabine hydrochloride	2	G	3	1.20138	0.356551	0.0623255	0.989035	0.448413	0.017618	0.975156	0.434656	0.074612
Alprenolol hydrochloride	2	H	3	1.2612	0.356551	0.0623255	0.972387	0.448413	0.017618	0.954901	0.434656	0.074612
Altretamine	2	A	4	1.18419	0.356551	0.0623255	0.916289	0.448413	0.017618	1.28969	0.434656	0.074612
N-Acetyldopamine monohydrate	2	B	4	1.40972	0.356551	0.0623255	0.949393	0.448413	0.017618	1.04424	0.434656	0.074612
Aminoguanidine hydrochloride	2	C	4	1.53162	0.356551	0.0623255	0.930264	0.448413	0.017618	1.42133	0.434656	0.074612
BW 284c51	2	D	4	1.30155	0.356551	0.0623255	1.05975	0.448413	0.017618	1.01608	0.434656	0.074612
Adenosine	2	E	4	1.31352	0.356551	0.0623255	1.11753	0.448413	0.017618	0.914035	0.434656	0.074612
L-Aspartic acid	2	F	4	1.27109	0.356551	0.0623255	1.07044	0.448413	0.017618	0.986766	0.434656	0.074612
Astaxanthin	2	G	4	1.10183	0.356551	0.0623255	1.09804	0.448413	0.017618	0.988394	0.434656	0.074612
N-(4-Amino-2-chlorophenyl)phthalimide	2	H	4	1.14613	0.356551	0.0623255	1.20404	0.448413	0.017618	1.14236	0.434656	0.074612
Adenosine 3',5'-cyclic monophosphate	2	A	5	1.29412	0.356551	0.0623255	1.0818	0.448413	0.017618	0.872424	0.434656	0.074612
L(-)-Norepinephrine bitartrate	2	B	5	1.54848	0.356551	0.0623255	1.08216	0.448413	0.017618	0.889995	0.434656	0.074612
5-(N,N-hexamethylene)amiloride	2	C	5	1.00504	0.356551	0.0623255	0.99596	0.448413	0.017618	1.16201	0.434656	0.074612
4-Androstene-3,17-dione	2	D	5	1.24286	0.356551	0.0623255	0.901399	0.448413	0.017618	1.03022	0.434656	0.074612
()-p-Aminoglutethimide	2	E	5	1.15748	0.356551	0.0623255	1.07907	0.448413	0.017618	1.11105	0.434656	0.074612
()-HA-966	2	F	5	0.999596	0.356551	0.0623255	0.951613	0.448413	0.017618	1.05294	0.434656	0.074612
Androsterone	2	G	5	1.29132	0.356551	0.0623255	1.00016	0.448413	0.017618	1.05894	0.434656	0.074612
Amsacrine hydrochloride	2	H	5	1.12568	0.356551	0.0623255	1.08288	0.448413	0.017618	1.08915	0.434656	0.074612
()-AMT hydrochloride	2	A	6	0.922182	0.356551	0.0623255	0.944165	0.448413	0.017618	0.680551	0.434656	0.074612
(-)Amethopterin	2	B	6	1.3883	0.356551	0.0623255	1.09491	0.448413	0.017618	0.825643	0.434656	0.074612
Antozoline hydrochloride	2	C	6	1.43817	0.356551	0.0623255	0.967266	0.448413	0.017618	0.943233	0.434656	0.074612
Aniracetam	2	D	6	1.14866	0.356551	0.0623255	0.915846	0.448413	0.017618	1.09776	0.434656	0.074612
1,3-Diethyl-8-phenylxanthine	2	E	6	1.3657	0.356551	0.0623255	0.946688	0.448413	0.017618	0.779062	0.434656	0.074612
8-(p-Sulfophenyl)theophylline	2	F	6	1.39365	0.356551	0.0623255	1.16794	0.448413	0.017618	0.964493	0.434656	0.074612
1,3-Dipropyl-8-p-sulfophenylxanthine	2	G	6	1.29026	0.356551	0.0623255	0.897764	0.448413	0.017618	0.958282	0.434656	0.074612
2-Methylthioadenosine triphosphate tetrasodium	2	H	6	1.42213	0.356551	0.0623255	0.878702	0.448413	0.017618	0.923546	0.434656	0.074612
5'-N-Methyl carboxamidoadenosine	2	A	7	0.941979	0.356551	0.0623255	0.992262	0.448413	0.017618	1.01588	0.434656	0.074612
Adenosine amine congener	2	B	7	0.902115	0.356551	0.0623255	1.0358	0.448413	0.017618	0.959916	0.434656	0.074612
(+)-N-Allylnormetazocine hydrochloride	2	C	7	1.55151	0.356551	0.0623255	0.952807	0.448413	0.017618	0.945018	0.434656	0.074612
Amoxapine	2	D	7	1.21297	0.356551	0.0623255	0.926724	0.448413	0.017618	1.0107	0.434656	0.074612
Aminobenztropine	2	E	7	1.12632	0.356551	0.0623255	0.929202	0.448413	0.017618	1.10981	0.434656	0.074612
Arecaidine propargyl ester hydrobromide	2	F	7	0.991453	0.356551	0.0623255	1.01004	0.448413	0.017618	0.972729	0.434656	0.074612
R(+)-Atenolol	2	G	7	1.16932	0.356551	0.0623255	1.13982	0.448413	0.017618	0.927955	0.434656	0.074612
S(-)-Atenolol	2	H	7	1.34806	0.356551	0.0623255	0.825696	0.448413	0.017618	1.22639	0.434656	0.074612
1-Allyl-3,7-dimethyl-8-p-sulfophenylxanthine	2	A	8	1.02923	0.356551	0.0623255	1.06134	0.448413	0.017618	0.995699	0.434656	0.074612
trans-()-ACPD	2	B	8	1.33503	0.356551	0.0623255	1.00415	0.448413	0.017618	0.91914	0.434656	0.074612
()-N-Allylnormetazocine hydrochloride	2	C	8	1.18954	0.356551	0.0623255	0.917409	0.448413	0.017618	0.925456	0.434656	0.074612
1-Amino-1-cyclohexanecarboxylic acid hydrochloride	2	D	8	0.944963	0.356551	0.0623255	0.94333	0.448413	0.017618	0.921488	0.434656	0.074612
Alaproclate hydrochloride	2	E	8	1.71628	0.356551	0.0623255	0.967335	0.448413	0.017618	0.918314	0.434656	0.074612
Rp-cAMPS triethylamine	2	F	8	1.19854	0.356551	0.0623255	0.878943	0.448413	0.017618	0.923586	0.434656	0.074612
SB 200646 hydrochloride	2	G	8	1.37565	0.356551	0.0623255	0.907037	0.448413	0.017618	0.834439	0.434656	0.074612
D(-)-2-Amino-7-phosphonoheptanoic acid	2	H	8	NA	0.356551	0.0623255	1.08257	0.448413	0.017618	0.966281	0.434656	0.074612
Acetohexamide	2	A	9	1.31829	0.356551	0.0623255	0.899858	0.448413	0.017618	1.19152	0.434656	0.074612
SKF 97541 hydrochloride	2	B	9	1.38289	0.356551	0.0623255	1.0882	0.448413	0.017618	0.995391	0.434656	0.074612
cis-4-Aminocrotonic acid	2	C	9	1.21482	0.356551	0.0623255	0.985386	0.448413	0.017618	0.883873	0.434656	0.074612
N6-2-(4-Aminophenyl)ethyladenosine	2	D	9	1.29986	0.356551	0.0623255	0.838937	0.448413	0.017618	1.19734	0.434656	0.074612
Agroclavine	2	E	9	1.09087	0.356551	0.0623255	1.07697	0.448413	0.017618	1.04918	0.434656	0.074612
gamma-Acetylinic GABA	2	F	9	0.854174	0.356551	0.0623255	1.00221	0.448413	0.017618	0.947334	0.434656	0.074612
AB-MECA	2	G	9	1.0931	0.356551	0.0623255	1.03152	0.448413	0.017618	1.01708	0.434656	0.074612
Alloxazine	2	H	9	NA	0.356551	0.0623255	0.766592	0.448413	0.017618	0.926092	0.434656	0.074612
cis-Azetidine-2,4-dicarboxylic acid	2	A	10	NA	0.356551	0.0623255	1.15231	0.448413	0.017618	0.847943	0.434656	0.074612
trans-Azetidine-2,4-dicarboxylic acid	2	B	10	1.46599	0.356551	0.0623255	1.08717	0.448413	0.017618	0.925337	0.434656	0.074612
AGN 192403 hydrochloride	2	C	10	1.65118	0.356551	0.0623255	1.10011	0.448413	0.017618	0.935231	0.434656	0.074612
AIDA	2	D	10	1.119	0.356551	0.0623255	1.10071	0.448413	0.017618	0.924315	0.434656	0.074612
A-77636 hydrochloride	2	E	10	1.39326	0.356551	0.0623255	1.10153	0.448413	0.017618	0.99758	0.434656	0.074612
ATPA	2	F	10	1.14604	0.356551	0.0623255	0.945669	0.448413	0.017618	0.966797	0.434656	0.074612
ARL 67156 trisodium salt	2	G	10	1.03876	0.356551	0.0623255	1.19469	0.448413	0.017618	1.0773	0.434656	0.074612
Beclomethasone	2	H	10	0.772603	0.356551	0.0623255	0.85022	0.448413	0.017618	0.996222	0.434656	0.074612
2,3-Butanedione monoxime	2	A	11	NA	0.356551	0.0623255	1.06873	0.448413	0.017618	1.16279	0.434656	0.074612
SB 222200	2	B	11	1.62458	0.356551	0.0623255	0.745333	0.448413	0.017618	0.898486	0.434656	0.074612
1-benzoyl-5-methoxy-2-methylindole-3-acetic acid	2	C	11	1.09371	0.356551	0.0623255	0.969062	0.448413	0.017618	1.02541	0.434656	0.074612
p-Benzoquinone	2	D	11	0.853112	0.356551	0.0623255	0.955751	0.448413	0.017618	1.10275	0.434656	0.074612
8-Bromo-cGMP sodium	2	E	11	0.743801	0.356551	0.0623255	0.903619	0.448413	0.017618	0.921521	0.434656	0.074612
H-89	2	F	11	0.976717	0.356551	0.0623255	1.22247	0.448413	0.017618	1.42549	0.434656	0.074612
Bromoenol lactone	2	G	11	NA	0.356551	0.0623255	0.969602	0.448413	0.017618	1.10032	0.434656	0.074612
Benzamide	2	H	11	NA	0.356551	0.0623255	0.941214	0.448413	0.017618	0.977514	0.434656	0.074612
Chelerythrine chloride	4	A	2	NA	0.429321	0.196246	NA	0.415748	0.122465
1-(2-Chlorophenyl)-1-(4-chlorophenyl)-2,2-dichloroethane	4	B	2	0.854752	0.429321	0.196246	1.01213	0.415748	0.122465
()-Chlorpheniramine maleate	4	C	2	1.50117	0.429321	0.196246	1.08569	0.415748	0.122465
Cortisone 21-acetate	4	D	2	1.51	0.429321	0.196246	1.27536	0.415748	0.122465
Cephalosporin C zinc salt	4	E	2	1.10706	0.429321	0.196246	1.19342	0.415748	0.122465
CGP-74514A hydrochloride	4	F	2	NA	0.429321	0.196246	1.59998	0.415748	0.122465
Cyproterone acetate	4	G	2	0.798628	0.429321	0.196246	1.01701	0.415748	0.122465
DL-p-Chlorophenylalanine methyl ester hydrochloride	4	H	2	0.589535	0.429321	0.196246	0.916106	0.415748	0.122465
Cyclosporin A	4	A	3	NA	0.429321	0.196246	1.59214	0.415748	0.122465
D-Cycloserine	4	B	3	NA	0.429321	0.196246	1.30473	0.415748	0.122465
8-(4-Chlorophenylthio)-cAMP sodium	4	C	3	1.33353	0.429321	0.196246	1.18784	0.415748	0.122465
Calmidazolium chloride	4	D	3	NA	0.429321	0.196246	0.507929	0.415748	0.122465
GR 113808	4	E	3	1.08724	0.429321	0.196246	1.25137	0.415748	0.122465
Carbamazepine	4	F	3	0.55975	0.429321	0.196246	1.18534	0.415748	0.122465
Captopril	4	G	3	0.794611	0.429321	0.196246	1.12796	0.415748	0.122465
CNS-1102	4	H	3	0.883067	0.429321	0.196246	0.883609	0.415748	0.122465
Carbachol	4	A	4	1.30105	0.429321	0.196246	1.0614	0.415748	0.122465
Chlorzoxazone	4	B	4	NA	0.429321	0.196246	1.14403	0.415748	0.122465
L-Cysteinesulfinic Acid	4	C	4	1.29143	0.429321	0.196246	1.34223	0.415748	0.122465
9-cyclopentyladenine	4	D	4	1.50481	0.429321	0.196246	1.13495	0.415748	0.122465
Cephalothin sodium	4	E	4	1.50165	0.429321	0.196246	1.22526	0.415748	0.122465
Cimetidine	4	F	4	0.710303	0.429321	0.196246	1.19439	0.415748	0.122465
Cyclobenzaprine hydrochloride	4	G	4	0.580085	0.429321	0.196246	1.25404	0.415748	0.122465
Carbetapentane citrate	4	H	4	0.581107	0.429321	0.196246	0.967402	0.415748	0.122465
Cephalexin hydrate	4	A	5	1.39916	0.429321	0.196246	1.05735	0.415748	0.122465
Chlorothiazide	4	B	5	1.27894	0.429321	0.196246	1.15423	0.415748	0.122465
(+)-Chlorpheniramine maleate	4	C	5	1.53395	0.429321	0.196246	1.30721	0.415748	0.122465
Cefazolin sodium	4	D	5	1.45155	0.429321	0.196246	1.22374	0.415748	0.122465
Clemizole hydrochloride	4	E	5	1.30703	0.429321	0.196246	0.951925	0.415748	0.122465
2-Chloroadenosine	4	F	5	0.501527	0.429321	0.196246	0.914147	0.415748	0.122465
Bethanechol chloride	4	G	5	0.90317	0.429321	0.196246	1.09487	0.415748	0.122465
Cinnarizine	4	H	5	0.892491	0.429321	0.196246	0.814878	0.415748	0.122465
1-(3-Chlorophenyl)piperazine dihydrochloride	4	A	6	1.10972	0.429321	0.196246	1.17094	0.415748	0.122465
SB 204741	4	B	6	NA	0.429321	0.196246	1.24441	0.415748	0.122465
Ceftriaxone sodium	4	C	6	0.930443	0.429321	0.196246	1.19424	0.415748	0.122465
4-Chloromercuribenzoic acid	4	D	6	0.995928	0.429321	0.196246	0.998503	0.415748	0.122465
(-)-Cotinine	4	E	6	0.778214	0.429321	0.196246	1.26794	0.415748	0.122465
CL 316,243	4	F	6	0.478448	0.429321	0.196246	1.12725	0.415748	0.122465
7-Chloro-4-hydroxy-2-phenyl-1,8-naphthyridine	4	G	6	0.461317	0.429321	0.196246	1.31253	0.415748	0.122465
Clotrimazole	4	H	6	0.724096	0.429321	0.196246	0.902377	0.415748	0.122465
Cyproheptadine hydrochloride	4	A	7	NA	0.429321	0.196246	1.23002	0.415748	0.122465
5'-(N-Cyclopropyl)carboxamidoadenosine	4	B	7	1.16642	0.429321	0.196246	0.982708	0.415748	0.122465
Cefmetazole sodium	4	C	7	1.43033	0.429321	0.196246	1.26309	0.415748	0.122465
Clozapine	4	D	7	3.77895	0.429321	0.196246	1.61072	0.415748	0.122465
()-p-Chlorophenylalanine	4	E	7	NA	0.429321	0.196246	1.16808	0.415748	0.122465
Chloroquine diphosphate	4	F	7	0.473978	0.429321	0.196246	1.33268	0.415748	0.122465
Clofibrate	4	G	7	0.603701	0.429321	0.196246	1.0623	0.415748	0.122465
Cytosine-1-beta-D-arabinofuranoside hydrochloride	4	H	7	0.60459	0.429321	0.196246	0.75925	0.415748	0.122465
CB34	4	A	8	1.19603	0.429321	0.196246	1.09332	0.415748	0.122465
Cefaclor	4	B	8	NA	0.429321	0.196246	1.1812	0.415748	0.122465
DL-Cycloserine	4	C	8	1.30141	0.429321	0.196246	1.15755	0.415748	0.122465
McN-A-343	4	D	8	1.09106	0.429321	0.196246	1.29661	0.415748	0.122465
N-(2-[4-(4-Chlorophenyl)piperazin-1-yl]ethyl)-3-methoxybenzamide	4	E	8	0.380569	0.429321	0.196246	1.05127	0.415748	0.122465
Cystamine dihydrochloride	4	F	8	0.586843	0.429321	0.196246	1.18993	0.415748	0.122465
Clomipramine hydrochloride	4	G	8	1.38921	0.429321	0.196246	1.4891	0.415748	0.122465
Calcimycin	4	H	8	NA	0.429321	0.196246	0.51429	0.415748	0.122465
Cantharidin	4	A	9	0.201598	0.429321	0.196246	0.378012	0.415748	0.122465
Citalopram hydrobromide	4	B	9	1.3681	0.429321	0.196246	1.29303	0.415748	0.122465
Clonidine hydrochloride	4	C	9	1.16096	0.429321	0.196246	1.06488	0.415748	0.122465
Cefotaxime sodium	4	D	9	1.66069	0.429321	0.196246	1.17742	0.415748	0.122465
Cilostamide	4	E	9	0.976399	0.429321	0.196246	1.22918	0.415748	0.122465
Chelidamic acid	4	F	9	0.649748	0.429321	0.196246	1.05273	0.415748	0.122465
N6-Cyclopentyladenosine	4	G	9	0.506926	0.429321	0.196246	1.03706	0.415748	0.122465
Cantharidic Acid	4	H	9	NA	0.429321	0.196246	NA	0.415748	0.122465
Chlorpromazine hydrochloride	4	A	10	NA	0.429321	0.196246	1.17502	0.415748	0.122465
Cefsulodin sodium salt hydrate	4	B	10	1.01395	0.429321	0.196246	1.15326	0.415748	0.122465
Caffeic acid phenethyl ester	4	C	10	1.0416	0.429321	0.196246	1.12677	0.415748	0.122465
Cephapirin sodium	4	D	10	0.779763	0.429321	0.196246	1.19239	0.415748	0.122465
Cephradine	4	E	10	0.796376	0.429321	0.196246	1.15258	0.415748	0.122465
DSP-4 hydrochloride	4	F	10	0.610078	0.429321	0.196246	0.983756	0.415748	0.122465
Cinoxacin	4	G	10	0.441645	0.429321	0.196246	1.03446	0.415748	0.122465
Carisoprodol	4	H	10	NA	0.429321	0.196246	0.658148	0.415748	0.122465
Centrophenoxine hydrochloride	4	A	11	0.948171	0.429321	0.196246	0.961002	0.415748	0.122465
Clemastine fumarate	4	B	11	NA	0.429321	0.196246	1.02577	0.415748	0.122465
beta-Chloro-L-alanine hydrochloride	4	C	11	1.17522	0.429321	0.196246	0.837238	0.415748	0.122465
Pyrocatechol	4	D	11	0.863137	0.429321	0.196246	0.978137	0.415748	0.122465
Z-L-Phe chloromethyl ketone	4	E	11	NA	0.429321	0.196246	NA	0.415748	0.122465
CPCCOEt	4	F	11	0.466791	0.429321	0.196246	0.85888	0.415748	0.122465
Colchicine	4	G	11	NA	0.429321	0.196246	0.485201	0.415748	0.122465
L-Canavanine sulfate	4	H	11	0.602375	0.429321	0.196246	0.654433	0.415748	0.122465
Cyclothiazide	5	A	2	1.13565	0.574389	0.100648	0.958439	0.210985	0.0415023
()-CPP	5	A	3	1.06896	0.574389	0.100648	1.00927	0.210985	0.0415023
CGS-21680 hydrochloride	5	A	4	1.1266	0.574389	0.100648	0.699195	0.210985	0.0415023
CGS-15943	5	A	5	0.726089	0.574389	0.100648	1.02143	0.210985	0.0415023
Chloro-IB-MECA	5	A	6	1.27321	0.574389	0.100648	0.650012	0.210985	0.0415023
Debrisoquin sulfate	5	A	7	1.05853	0.574389	0.100648	1.22805	0.210985	0.0415023
Diltiazem hydrochloride	5	A	8	0.966177	0.574389	0.100648	-0.00579422	0.210985	0.0415023
(S)-3,5-Dihydroxyphenylglycine	5	A	9	1.0292	0.574389	0.100648	1.0153	0.210985	0.0415023
Phenytoin sodium	5	A	10	0.928471	0.574389	0.100648	0.740942	0.210985	0.0415023
Daphnetin	5	A	11	0.891357	0.574389	0.100648	0.837398	0.210985	0.0415023
N6-Cyclohexyladenosine	5	B	2	1.01996	0.574389	0.100648	0.899125	0.210985	0.0415023
CGS-12066A maleate	5	B	3	1.29517	0.574389	0.100648	1.32556	0.210985	0.0415023
Y-27632 dihydrochloride	5	B	4	1.10971	0.574389	0.100648	1.11821	0.210985	0.0415023
2-Chloro-2-deoxy-D-glucose	5	B	5	0.768608	0.574389	0.100648	1.03445	0.210985	0.0415023
WB-4101 hydrochloride	5	B	6	1.0778	0.574389	0.100648	1.02554	0.210985	0.0415023
2',3'-didehydro-3'-deoxythymidine	5	B	7	0.943001	0.574389	0.100648	0.995222	0.210985	0.0415023
Dextromethorphan hydrobromide monohydrate	5	B	8	1.06133	0.574389	0.100648	1.10315	0.210985	0.0415023
Dequalinium dichloride	5	B	9	1.06937	0.574389	0.100648	1.39735	0.210985	0.0415023
Doxepin hydrochloride	5	B	10	1.05313	0.574389	0.100648	0.999523	0.210985	0.0415023
DM 235	5	B	11	0.855999	0.574389	0.100648	0.816759	0.210985	0.0415023
(S)-(+)-Camptothecin	5	C	2	0.967732	0.574389	0.100648	1.04673	0.210985	0.0415023
2-Cyclooctyl-2-hydroxyethylamine hydrochloride	5	C	3	1.03531	0.574389	0.100648	0.872908	0.210985	0.0415023
1-(m-Chlorophenyl)-biguanide hydrochloride	5	C	4	0.964107	0.574389	0.100648	1.09326	0.210985	0.0415023
4'-Chloro-3-alpha-(diphenylmethoxy)tropane hydrochloride	5	C	5	1.2949	0.574389	0.100648	1.11269	0.210985	0.0415023
DNQX	5	C	6	0.980748	0.574389	0.100648	0.950752	0.210985	0.0415023
Droperidol	5	C	7	1.04442	0.574389	0.100648	0.932845	0.210985	0.0415023
SB 203186	5	C	8	1.0973	0.574389	0.100648	0.907177	0.210985	0.0415023
Doxylamine succinate	5	C	9	1.00196	0.574389	0.100648	1.16597	0.210985	0.0415023
S(-)-Pindolol	5	C	10	1.03674	0.574389	0.100648	0.841873	0.210985	0.0415023
5,5-Dimethyl-1-pyrroline-N-oxide	5	C	11	1.00325	0.574389	0.100648	0.552394	0.210985	0.0415023
10-(alpha-Diethylaminopropionyl)-phenothiazine hydrochloride	5	D	2	0.914048	0.574389	0.100648	1.07418	0.210985	0.0415023
5-Carboxamidotryptamine maleate	5	D	3	0.993947	0.574389	0.100648	1.04169	0.210985	0.0415023
2-Chloroadenosine triphosphate tetrasodium	5	D	4	0.991144	0.574389	0.100648	1.05061	0.210985	0.0415023
Cirazoline hydrochloride	5	D	5	0.977446	0.574389	0.100648	0.988904	0.210985	0.0415023
Dihydroouabain	5	D	6	0.363481	0.574389	0.100648	0.583154	0.210985	0.0415023
L-3,4-Dihydroxyphenylalanine methyl ester hydrochloride	5	D	7	0.971855	0.574389	0.100648	1.08514	0.210985	0.0415023
Dihydroergotamine methanesulfonate	5	D	8	1.2109	0.574389	0.100648	1.22157	0.210985	0.0415023
Desipramine hydrochloride	5	D	9	1.08112	0.574389	0.100648	1.38869	0.210985	0.0415023
(-)-alpha-Methylnorepinephrine	5	D	10	1.01756	0.574389	0.100648	0.572362	0.210985	0.0415023
2',3'-dideoxycytidine	5	D	11	0.889938	0.574389	0.100648	0.705188	0.210985	0.0415023
(+)-cis-Dioxolane iodide	5	E	2	0.966843	0.574389	0.100648	1.26691	0.210985	0.0415023
7-Chlorokynurenic acid	5	E	3	0.901851	0.574389	0.100648	NA	0.210985	0.0415023
(+)-Cyclazocine	5	E	4	0.979965	0.574389	0.100648	1.00704	0.210985	0.0415023
CGP 20712A methanesulfonate	5	E	5	1.04663	0.574389	0.100648	1.26126	0.210985	0.0415023
Dobutamine hydrochloride	5	E	6	0.934093	0.574389	0.100648	1.27864	0.210985	0.0415023
1,4-Dideoxy-1,4-imino-D-arabinitol	5	E	7	0.960487	0.574389	0.100648	1.19565	0.210985	0.0415023
Diphenyleneiodonium chloride	5	E	8	0.926371	0.574389	0.100648	1.40669	0.210985	0.0415023
trans-Dehydroandrosterone	5	E	9	1.02488	0.574389	0.100648	1.30626	0.210985	0.0415023
Dilazep hydrochloride	5	E	10	1.3084	0.574389	0.100648	1.42785	0.210985	0.0415023
Diacylglycerol Kinase Inhibitor II	5	E	11	0.894124	0.574389	0.100648	0.692019	0.210985	0.0415023
OXA-22 iodide	5	F	2	0.892954	0.574389	0.100648	1.23429	0.210985	0.0415023
()-CGP-12177A hydrochloride	5	F	3	0.993559	0.574389	0.100648	1.39245	0.210985	0.0415023
Capsazepine	5	F	4	0.936033	0.574389	0.100648	0.947935	0.210985	0.0415023
(2S,1'S,2'S)-2-(carboxycyclopropyl)glycine	5	F	5	0.90625	0.574389	0.100648	1.3829	0.210985	0.0415023
Dihydrokainic acid	5	F	6	1.00966	0.574389	0.100648	0.889983	0.210985	0.0415023
2,4-Dinitrophenyl 2-fluoro-2-deoxy-beta-D-glucopyranoside	5	F	7	1.027	0.574389	0.100648	0.995037	0.210985	0.0415023
Diphenhydramine hydrochloride	5	F	8	1.07795	0.574389	0.100648	1.00999	0.210985	0.0415023
5,5-Diphenylhydantoin	5	F	9	0.916083	0.574389	0.100648	0.921964	0.210985	0.0415023
Dehydroisoandrosterone 3-sulfate sodium	5	F	10	1.08034	0.574389	0.100648	0.841562	0.210985	0.0415023
Dihydrexidine hydrochloride	5	F	11	1.02103	0.574389	0.100648	0.957943	0.210985	0.0415023
8-Cyclopentyl-1,3-dipropylxanthine	5	G	2	0.93073	0.574389	0.100648	1.27162	0.210985	0.0415023
S-(-)-Carbidopa	5	G	3	0.895332	0.574389	0.100648	1.04249	0.210985	0.0415023
Chlormezanone	5	G	4	0.911355	0.574389	0.100648	1.13536	0.210985	0.0415023
CNQX disodium	5	G	5	0.947451	0.574389	0.100648	1.04919	0.210985	0.0415023
Decamethonium dibromide	5	G	6	0.913176	0.574389	0.100648	0.723855	0.210985	0.0415023
D-ribofuranosylbenzimidazole	5	G	7	0.902399	0.574389	0.100648	1.05452	0.210985	0.0415023
2,3-Butanedione	5	G	8	0.95676	0.574389	0.100648	1.01259	0.210985	0.0415023
N^G,N^G-Dimethylarginine hydrochloride	5	G	9	0.915981	0.574389	0.100648	1.00017	0.210985	0.0415023
1,7-Dimethylxanthine	5	G	10	0.964172	0.574389	0.100648	0.912299	0.210985	0.0415023
N-Methyldopamine hydrochloride	5	G	11	0.794586	0.574389	0.100648	0.944541	0.210985	0.0415023
8-Cyclopentyl-1,3-dimethylxanthine	5	H	2	0.871239	0.574389	0.100648	0.693178	0.210985	0.0415023
()-Chloro-APB hydrobromide	5	H	3	0.819497	0.574389	0.100648	0.895956	0.210985	0.0415023
8-(3-Chlorostyryl)caffeine	5	H	4	0.770809	0.574389	0.100648	0.938346	0.210985	0.0415023
CX 546	5	H	5	0.890006	0.574389	0.100648	1.05545	0.210985	0.0415023
P1,P4-Di(adenosine-5')tetraphosphate triammonium	5	H	6	0.984344	0.574389	0.100648	0.773356	0.210985	0.0415023
Dequalinium analog, C-14 linker	5	H	7	0.878495	0.574389	0.100648	0.673131	0.210985	0.0415023
N,N,N',N'-Tetramethylazodicarboxamide	5	H	8	0.672222	0.574389	0.100648	0.783136	0.210985	0.0415023
Clodronic acid	5	H	9	0.97322	0.574389	0.100648	0.939458	0.210985	0.0415023
2,3-Dimethoxy-1,4-naphthoquinone	5	H	10	0.763139	0.574389	0.100648	0.643937	0.210985	0.0415023
1,1-Dimethyl-4-phenyl-piperazinium iodide	5	H	11	0.84333	0.574389	0.100648	0.910648	0.210985	0.0415023
Diacylglycerol kinase inhibitor I	6	A	2	1.0134	0.526694	0.0689807	1.02911	0.42322	0.0278512
Disopyramide phosphate	6	B	2	1.13506	0.526694	0.0689807	1.20634	0.42322	0.0278512
Demeclocycline hydrochloride	6	C	2	1.02246	0.526694	0.0689807	0.703225	0.42322	0.0278512
Diethylenetriaminepentaacetic acid	6	D	2	1.05821	0.526694	0.0689807	1.15222	0.42322	0.0278512
Diclofenac sodium	6	E	2	1.02341	0.526694	0.0689807	1.34916	0.42322	0.0278512
DL-erythro-Dihydrosphingosine	6	F	2	1.09706	0.526694	0.0689807	1.183	0.42322	0.0278512
R-(-)-Desmethyldeprenyl hydrochloride	6	G	2	1.0174	0.526694	0.0689807	1.12757	0.42322	0.0278512
2,2'-Bipyridyl	6	H	2	0.929481	0.526694	0.0689807	1.17972	0.42322	0.0278512
Disopyramide	6	A	3	1.04321	0.526694	0.0689807	NA	0.42322	0.0278512
Daidzein	6	B	3	1.11885	0.526694	0.0689807	0.955344	0.42322	0.0278512
Dubinidine	6	C	3	1.21334	0.526694	0.0689807	1.04207	0.42322	0.0278512
Dicyclomine hydrochloride	6	D	3	1.17899	0.526694	0.0689807	1.30914	0.42322	0.0278512
3,4-Dichloroisocoumarin	6	E	3	0.39559	0.526694	0.0689807	0.0736086	0.42322	0.0278512
DBO-83	6	F	3	1.0476	0.526694	0.0689807	1.25213	0.42322	0.0278512
7,7-Dimethyl-(5Z,8Z)-eicosadienoic acid	6	G	3	0.900776	0.526694	0.0689807	1.19252	0.42322	0.0278512
() trans-U-50488 methanesulfonate	6	H	3	1.1042	0.526694	0.0689807	0.7356	0.42322	0.0278512
Dephostatin	6	A	4	1.22279	0.526694	0.0689807	0.935374	0.42322	0.0278512
3',4'-Dichlorobenzamil	6	B	4	1.28116	0.526694	0.0689807	1.98582	0.42322	0.0278512
3-deazaadenosine	6	C	4	1.14051	0.526694	0.0689807	1.06072	0.42322	0.0278512
(Z)-Gugglesterone	6	D	4	1.33154	0.526694	0.0689807	1.56347	0.42322	0.0278512
Danazol	6	E	4	2.49035	0.526694	0.0689807	1.21572	0.42322	0.0278512
N,N-Dihexyl-2-(4-fluorophenyl)indole-3-acetamide	6	F	4	1.11092	0.526694	0.0689807	0.991675	0.42322	0.0278512
(R,R)-cis-Diethyl tetrahydro-2,8-chrysenediol	6	G	4	1.07248	0.526694	0.0689807	0.80125	0.42322	0.0278512
SP600125	6	H	4	0.876547	0.526694	0.0689807	1.37936	0.42322	0.0278512
Diazoxide	6	A	5	1.05346	0.526694	0.0689807	1.06566	0.42322	0.0278512
3,4-Dihydroxyphenylacetic acid	6	B	5	1.24859	0.526694	0.0689807	1.02518	0.42322	0.0278512
Dantrolene sodium	6	C	5	1.489	0.526694	0.0689807	1.13049	0.42322	0.0278512
DCEBIO	6	D	5	0.773576	0.526694	0.0689807	1.17129	0.42322	0.0278512
1-Deoxynojirimycin hydrochloride	6	E	5	1.33612	0.526694	0.0689807	1.09679	0.42322	0.0278512
L-3,4-Dihydroxyphenylalanine	6	F	5	1.27599	0.526694	0.0689807	1.06565	0.42322	0.0278512
Dipyridamole	6	G	5	0.503038	0.526694	0.0689807	1.29757	0.42322	0.0278512
Doxazosin mesylate	6	H	5	1.17822	0.526694	0.0689807	1.22412	0.42322	0.0278512
Doxycycline hydrochloride	6	A	6	1.07739	0.526694	0.0689807	1.22169	0.42322	0.0278512
6,7-ADTN hydrobromide	6	B	6	1.75344	0.526694	0.0689807	1.34512	0.42322	0.0278512
R(-)-Apocodeine hydrochloride	6	C	6	1.29585	0.526694	0.0689807	1.23203	0.42322	0.0278512
R(-)-Propylnorapomorphine hydrochloride	6	D	6	0.589841	0.526694	0.0689807	1.09836	0.42322	0.0278512
R(-)-2,10,11-Trihydroxyaporphine hybrobromide	6	E	6	0.901232	0.526694	0.0689807	1.12588	0.42322	0.0278512
R(-)-2,10,11-Trihydroxy-N-propylnoraporphine hydrobromide	6	F	6	1.02716	0.526694	0.0689807	1.20419	0.42322	0.0278512
Dipropyldopamine hydrobromide	6	G	6	1.03107	0.526694	0.0689807	1.33024	0.42322	0.0278512
(+)-Butaclamol hydrochloride	6	H	6	0.7726	0.526694	0.0689807	1.33552	0.42322	0.0278512
R(-)-N-Allylnorapomorphine hydrobromide	6	A	7	0.986544	0.526694	0.0689807	1.07973	0.42322	0.0278512
Amfonelic acid	6	B	7	1.3308	0.526694	0.0689807	1.12135	0.42322	0.0278512
Icilin	6	C	7	1.37142	0.526694	0.0689807	1.03803	0.42322	0.0278512
()-SKF-38393 hydrochloride	6	D	7	1.27623	0.526694	0.0689807	1.06043	0.42322	0.0278512
GBR-12909 dihydrochloride	6	E	7	1.78475	0.526694	0.0689807	1.44779	0.42322	0.0278512
R(+)-SCH-23390 hydrochloride	6	F	7	NA	0.526694	0.0689807	1.3049	0.42322	0.0278512
()-DOI hydrochloride	6	G	7	1.50252	0.526694	0.0689807	1.41903	0.42322	0.0278512
()-2,3-Dichloro-alpha-methylbenzylamine hydrochloride	6	H	7	0.944289	0.526694	0.0689807	1.32998	0.42322	0.0278512
4-DAMP methiodide	6	A	8	1.13767	0.526694	0.0689807	1.42651	0.42322	0.0278512
1,3-Dipropyl-7-methylxanthine	6	B	8	1.17467	0.526694	0.0689807	1.12661	0.42322	0.0278512
Domperidone	6	C	8	1.46893	0.526694	0.0689807	1.22113	0.42322	0.0278512
Propofol	6	D	8	1.24838	0.526694	0.0689807	1.19633	0.42322	0.0278512
Dextrorphan D-tartrate	6	E	8	1.19692	0.526694	0.0689807	1.02775	0.42322	0.0278512
R(+)-Butylindazone	6	F	8	0.994664	0.526694	0.0689807	0.671294	0.42322	0.0278512
DPMA	6	G	8	1.22606	0.526694	0.0689807	1.36565	0.42322	0.0278512
3,5-Dinitrocatechol	6	H	8	0.92606	0.526694	0.0689807	1.10601	0.42322	0.0278512
N,N-Dipropyl-5-carboxamidotryptamine maleate	6	A	9	0.94799	0.526694	0.0689807	1.16404	0.42322	0.0278512
6,7-Dichloroquinoxaline-2,3-dione	6	B	9	1.01368	0.526694	0.0689807	1.21527	0.42322	0.0278512
3,7-Dimethyl-I-propargylxanthine	6	C	9	1.07272	0.526694	0.0689807	1.0054	0.42322	0.0278512
5,7-Dichlorokynurenic acid	6	D	9	1.19362	0.526694	0.0689807	1.24932	0.42322	0.0278512
4-Diphenylacetoxy-N-(2-chloroethyl)piperidine hydrochloride	6	E	9	0.567663	0.526694	0.0689807	0.920342	0.42322	0.0278512
1,10-Diaminodecane	6	F	9	1.05067	0.526694	0.0689807	1.27469	0.42322	0.0278512
Dihydro-beta-erythroidine hydrobromide	6	G	9	0.960267	0.526694	0.0689807	1.13755	0.42322	0.0278512
( R)-(-)-DOI hydrochloride	6	H	9	1.06471	0.526694	0.0689807	1.30082	0.42322	0.0278512
Dihydroergocristine methanesulfonate	6	A	10	1.5556	0.526694	0.0689807	1.56049	0.42322	0.0278512
2,6-Diamino-4-pyrimidinone	6	B	10	1.20988	0.526694	0.0689807	1.44521	0.42322	0.0278512
DL-alpha-Difluoromethylornithine hydrochloride	6	C	10	1.22381	0.526694	0.0689807	1.02608	0.42322	0.0278512
SCH-28080	6	D	10	1.47277	0.526694	0.0689807	1.24659	0.42322	0.0278512
S(-)-DS 121 hydrochloride	6	E	10	0.983922	0.526694	0.0689807	1.76769	0.42322	0.0278512
Vanillic acid diethylamide	6	F	10	1.07915	0.526694	0.0689807	1.25364	0.42322	0.0278512
Epibestatin hydrochloride	6	G	10	1.05165	0.526694	0.0689807	1.05857	0.42322	0.0278512
Etodolac	6	H	10	1.0199	0.526694	0.0689807	1.16298	0.42322	0.0278512
Enoximone	6	A	11	0.910229	0.526694	0.0689807	1.08464	0.42322	0.0278512
Etoposide	6	B	11	0.878946	0.526694	0.0689807	1.04795	0.42322	0.0278512
ET-18-OCH3	6	C	11	0.69053	0.526694	0.0689807	1.19954	0.42322	0.0278512
Etazolate hydrochloride	6	D	11	1.09488	0.526694	0.0689807	1.10123	0.42322	0.0278512
7-Cyclopentyl-5-(4-phenoxy)phenyl-7H-pyrrolo[2,3-d]pyrimidin-4-ylamine	6	E	11	1.21379	0.526694	0.0689807	1.11258	0.42322	0.0278512
Emetine dihydrochloride hydrate	6	F	11	0.958418	0.526694	0.0689807	0.12477	0.42322	0.0278512
5'-N-Ethylcarboxamidoadenosine	6	G	11	0.984357	0.526694	0.0689807	1.28469	0.42322	0.0278512
E-64	6	H	11	1.03186	0.526694	0.0689807	1.15237	0.42322	0.0278512
SB 415286	7	A	2	1.23645	0.415579	0.0661917	1.86618	0.467115	0.0595085	1.08189	0.149339	0.149339
S-Ethylisothiourea hydrobromide	7	B	2	1.30656	0.415579	0.0661917	1.00259	0.467115	0.0595085	0.589634	0.149339	0.149339
(-)-Ephedrine hemisulfate	7	C	2	0.192633	0.415579	0.0661917	0.112674	0.467115	0.0595085	0.0805468	0.149339	0.149339
Edrophonium chloride	7	D	2	1.48944	0.415579	0.0661917	1.12438	0.467115	0.0595085	0.656672	0.149339	0.149339
Efaroxanhydrochloride	7	E	2	0.951053	0.415579	0.0661917	0.706186	0.467115	0.0595085	0.633163	0.149339	0.149339
Ellipticine	7	F	2	NA	0.415579	0.0661917	NA	0.467115	0.0595085	NA	0.149339	0.149339
Ebselen	7	G	2	0.148286	0.415579	0.0661917	0.00895733	0.467115	0.0595085	0.045277	0.149339	0.149339
rac-2-Ethoxy-3-hexadecanamido-1-propyl phosphocholine	7	H	2	0.11905	0.415579	0.0661917	NA	0.467115	0.0595085	NA	0.149339	0.149339
(±)-CPP	7	A	3	NA	0.415579	0.0661917	NA	0.467115	0.0595085	NA	0.149339	0.149339
CGS-12066A maleate	7	B	3	1.58645	0.415579	0.0661917	1.40117	0.467115	0.0595085	0.766567	0.149339	0.149339
2-Cyclooctyl-2-hydroxyethylamine hydrochloride	7	C	3	1.05616	0.415579	0.0661917	0.992834	0.467115	0.0595085	0.712683	0.149339	0.149339
5-Carboxamidotryptaminemaleate	7	D	3	1.4765	0.415579	0.0661917	1.36543	0.467115	0.0595085	0.776326	0.149339	0.149339
7-Chlorokynurenic acid	7	E	3	1.39504	0.415579	0.0661917	1.4046	0.467115	0.0595085	1.0153	0.149339	0.149339
(±)-CGP-12177A hydrochloride	7	F	3	1.28398	0.415579	0.0661917	1.10235	0.467115	0.0595085	1.01416	0.149339	0.149339
S-(-)-Carbidopa	7	G	3	1.27413	0.415579	0.0661917	0.670308	0.467115	0.0595085	0.663235	0.149339	0.149339
(±)-Chloro-APBhydrobromide	7	H	3	NA	0.415579	0.0661917	NA	0.467115	0.0595085	NA	0.149339	0.149339
(-)-Physostigmine	7	A	4	1.1506	0.415579	0.0661917	0.940706	0.467115	0.0595085	NA	0.149339	0.149339
NBI 27914	7	B	4	1.13252	0.415579	0.0661917	1.28545	0.467115	0.0595085	0.642649	0.149339	0.149339
beta-Estradiol	7	C	4	1.29413	0.415579	0.0661917	1.48892	0.467115	0.0595085	0.883656	0.149339	0.149339
Estrone	7	D	4	0.630522	0.415579	0.0661917	1.19368	0.467115	0.0595085	NA	0.149339	0.149339
Methyl betacarboline-3-carboxylate	7	E	4	0.771711	0.415579	0.0661917	2.08823	0.467115	0.0595085	0.498076	0.149339	0.149339
N-Methyl-betacarboline-3-carboxamide	7	F	4	1.06475	0.415579	0.0661917	0.827536	0.467115	0.0595085	0.701316	0.149339	0.149339
Methyl 6,7-dimethoxy-4-ethylbeta-carboline-3-carboxylate	7	G	4	0.597398	0.415579	0.0661917	7.78291	0.467115	0.0595085	1.07959	0.149339	0.149339
(-)-Eseroline fumarate	7	H	4	0.872911	0.415579	0.0661917	0.579605	0.467115	0.0595085	NA	0.149339	0.149339
S-(-)-Eticlopride hydrochloride	7	A	5	0.149286	0.415579	0.0661917	0.0424387	0.467115	0.0595085	NA	0.149339	0.149339
(S)-ENBA	7	B	5	NA	0.415579	0.0661917	0.928475	0.467115	0.0595085	NA	0.149339	0.149339
Erythro-9-(2-hydroxy-3-nonyl)adenine HCl	7	C	5	0.781157	0.415579	0.0661917	0.857545	0.467115	0.0595085	1.31109	0.149339	0.149339
Ergocristine	7	D	5	1.03045	0.415579	0.0661917	0.432924	0.467115	0.0595085	1.03097	0.149339	0.149339
Felbamate	7	E	5	1.76316	0.415579	0.0661917	1.14125	0.467115	0.0595085	0.350442	0.149339	0.149339
Fusidic acid sodium salt	7	F	5	0.911969	0.415579	0.0661917	0.0105459	0.467115	0.0595085	0.545991	0.149339	0.149339
Fenoterol hydrobromide	7	G	5	1.38334	0.415579	0.0661917	1.25285	0.467115	0.0595085	1.27538	0.149339	0.149339
S-(+)-Fluoxetine hydrochloride	7	H	5	NA	0.415579	0.0661917	1.04459	0.467115	0.0595085	NA	0.149339	0.149339
R-(-)-Fluoxetine hydrochloride	7	A	6	2.06516	0.415579	0.0661917	1.17543	0.467115	0.0595085	0.964978	0.149339	0.149339
Fluvoxamine maleate	7	B	6	1.60688	0.415579	0.0661917	NA	0.467115	0.0595085	NA	0.149339	0.149339
1-(4-Fluorobenzyl)-5-methoxy-2-methylindole-3-acetic acid	7	C	6	1.26747	0.415579	0.0661917	0.962617	0.467115	0.0595085	1.48547	0.149339	0.149339
Furegrelate sodium salt	7	D	6	1.24816	0.415579	0.0661917	1.0028	0.467115	0.0595085	1.21343	0.149339	0.149339
Fiduxosin hydrochloride	7	E	6	1.67938	0.415579	0.0661917	0.922851	0.467115	0.0595085	0.963373	0.149339	0.149339
Furosemide	7	F	6	1.39141	0.415579	0.0661917	1.0683	0.467115	0.0595085	0.632567	0.149339	0.149339
p-Fluoro-L phenylalanine	7	G	6	1.22176	0.415579	0.0661917	1.30806	0.467115	0.0595085	0.554486	0.149339	0.149339
Fluphenazine dihydrochloride	7	H	6	1.22159	0.415579	0.0661917	NA	0.467115	0.0595085	NA	0.149339	0.149339
Fenofibrate	7	A	7	0.871885	0.415579	0.0661917	NA	0.467115	0.0595085	NA	0.149339	0.149339
hydrochloride Fenspiride	7	B	7	1.3336	0.415579	0.0661917	1.23853	0.467115	0.0595085	0.94783	0.149339	0.149339
Flumazenil	7	C	7	1.52029	0.415579	0.0661917	1.9569	0.467115	0.0595085	1.28421	0.149339	0.149339
Foliosidine	7	D	7	1.37964	0.415579	0.0661917	1.80439	0.467115	0.0595085	1.22884	0.149339	0.149339
Fusaric acid	7	E	7	1.49141	0.415579	0.0661917	1.31485	0.467115	0.0595085	0.871873	0.149339	0.149339
5-Fluorouracil	7	F	7	1.30776	0.415579	0.0661917	1.14924	0.467115	0.0595085	0.715189	0.149339	0.149339
Flecainide acetate salt	7	G	7	1.43588	0.415579	0.0661917	1.47491	0.467115	0.0595085	1.27446	0.149339	0.149339
Fenoldopam bromide	7	H	7	1.32229	0.415579	0.0661917	1.11858	0.467115	0.0595085	1.17666	0.149339	0.149339
Forskolin	7	A	8	1.18126	0.415579	0.0661917	1.10458	0.467115	0.0595085	0.851359	0.149339	0.149339
Famotidine	7	B	8	1.22747	0.415579	0.0661917	1.77522	0.467115	0.0595085	1.73156	0.149339	0.149339
FSCPX	7	C	8	1.07361	0.415579	0.0661917	1.43368	0.467115	0.0595085	0.965768	0.149339	0.149339
thiosalicylic acid Farnesyl	7	D	8	NA	0.415579	0.0661917	NA	0.467115	0.0595085	NA	0.149339	0.149339
dihydrochloride Flunarizine	7	E	8	0.636956	0.415579	0.0661917	0.891519	0.467115	0.0595085	1.65552	0.149339	0.149339
deoxyuridine 5-fluoro-5'-	7	F	8	1.42463	0.415579	0.0661917	1.85738	0.467115	0.0595085	0.414127	0.149339	0.149339
Flupirtine maleate	7	G	8	1.54169	0.415579	0.0661917	0.85052	0.467115	0.0595085	1.68032	0.149339	0.149339
Flutamide	7	H	8	0.89365	0.415579	0.0661917	0.602849	0.467115	0.0595085	0.629581	0.149339	0.149339
Fexofenadine hydrochloride	7	A	9	1.39311	0.415579	0.0661917	1.37321	0.467115	0.0595085	0.669344	0.149339	0.149339
Formoterol	7	B	9	2.16139	0.415579	0.0661917	1.90208	0.467115	0.0595085	1.68588	0.149339	0.149339
Felodipine	7	C	9	0.726118	0.415579	0.0661917	1.14718	0.467115	0.0595085	1.10905	0.149339	0.149339
Fluspirilene	7	D	9	NA	0.415579	0.0661917	NA	0.467115	0.0595085	NA	0.149339	0.149339
cis(Z)-Flupentixol dihydrochloride	7	E	9	NA	0.415579	0.0661917	NA	0.467115	0.0595085	NA	0.149339	0.149339
Furafylline	7	F	9	1.24218	0.415579	0.0661917	1.17432	0.467115	0.0595085	0.942185	0.149339	0.149339
FPL 64176	7	G	9	0.00968978	0.415579	0.0661917	0.175863	0.467115	0.0595085	0.0184646	0.149339	0.149339
hydrochloride Fluoxetine	7	H	9	0.605524	0.415579	0.0661917	1.03867	0.467115	0.0595085	0.427612	0.149339	0.149339
N20C	7	A	10	1.9455	0.415579	0.0661917	1.81257	0.467115	0.0595085	1.08002	0.149339	0.149339
Glybenclamide	7	B	10	1.5035	0.415579	0.0661917	4.29303	0.467115	0.0595085	1.16897	0.149339	0.149339
GW2974	7	C	10	NA	0.415579	0.0661917	NA	0.467115	0.0595085	NA	0.149339	0.149339
hydrochloride Guanfacine	7	D	10	1.46287	0.415579	0.0661917	2.24901	0.467115	0.0595085	1.28002	0.149339	0.149339
L-Glutamic acid hydrochloride	7	E	10	1.53716	0.415579	0.0661917	1.23521	0.467115	0.0595085	1.29314	0.149339	0.149339
Ganciclovir	7	F	10	1.32929	0.415579	0.0661917	0.955593	0.467115	0.0595085	1.28514	0.149339	0.149339
L-Glutamine	7	G	10	1.3797	0.415579	0.0661917	1.48858	0.467115	0.0595085	0.6805	0.149339	0.149339
Guanidinyl- naltrindole	7	H	10	1.15679	0.415579	0.0661917	0.501389	0.467115	0.0595085	1.00992	0.149339	0.149339
Guanidinoethyl disulfide dihydrobromide	7	A	11	1.04974	0.415579	0.0661917	0.904992	0.467115	0.0595085	1.29718	0.149339	0.149339
GW1929	7	B	11	1.0147	0.415579	0.0661917	0.943468	0.467115	0.0595085	1.32535	0.149339	0.149339
GW5074	7	C	11	NA	0.415579	0.0661917	NA	0.467115	0.0595085	NA	0.149339	0.149339
Genistein	7	D	11	1.41204	0.415579	0.0661917	3.24943	0.467115	0.0595085	1.62626	0.149339	0.149339
GW7647	7	E	11	0.197236	0.415579	0.0661917	0.0923856	0.467115	0.0595085	0.12872	0.149339	0.149339
alpha-Guanidino glutaric acid	7	F	11	1.49282	0.415579	0.0661917	1.12653	0.467115	0.0595085	1.4295	0.149339	0.149339
triethiodide Gallamine	7	G	11	1.15133	0.415579	0.0661917	0.783955	0.467115	0.0595085	1.00273	0.149339	0.149339
dihydrochloride	7	H	11	0.729174	0.415579	0.0661917	0.530435	0.467115	0.0595085	1.13781	0.149339	0.149339
Isoguvacine hydrochloride	8	A	2	0.903796	0.61096	0.0814092	1.12948	0.495288	0.0368841
Guvacine hydrochloride	8	B	2	0.99116	0.61096	0.0814092	0.979364	0.495288	0.0368841
()-AMPA hydrobromide	8	C	2	1.06818	0.61096	0.0814092	1.15622	0.495288	0.0368841
Muscimol hydrobromide	8	D	2	1.89284	0.61096	0.0814092	1.21001	0.495288	0.0368841
Guanabenz acetate	8	E	2	1.00951	0.61096	0.0814092	1.01156	0.495288	0.0368841
gamma-D-Glutamylaminomethylsulfonic acid	8	F	2	0.934736	0.61096	0.0814092	1.12789	0.495288	0.0368841
Glipizide	8	G	2	0.867682	0.61096	0.0814092	1.09282	0.495288	0.0368841
GYKI 52466 hydrochloride	8	H	2	0.706902	0.61096	0.0814092	1.02052	0.495288	0.0368841
GYKI 52895	8	A	3	1.0782	0.61096	0.0814092	1.04583	0.495288	0.0368841
GR-89696 fumarate	8	B	3	1.43371	0.61096	0.0814092	1.1047	0.495288	0.0368841
Gabapentin	8	C	3	1.49346	0.61096	0.0814092	1.27937	0.495288	0.0368841
DL-Homatropine hydrobromide	8	D	3	1.41263	0.61096	0.0814092	1.11982	0.495288	0.0368841
()-Vanillylmandelic acid	8	E	3	1.25507	0.61096	0.0814092	1.23151	0.495288	0.0368841
6-Hydroxymelatonin	8	F	3	0.990851	0.61096	0.0814092	1.18926	0.495288	0.0368841
Hexamethonium bromide	8	G	3	0.798329	0.61096	0.0814092	1.17831	0.495288	0.0368841
4-Hydroxy-3-methoxyphenylacetic acid	8	H	3	0.913129	0.61096	0.0814092	1.15679	0.495288	0.0368841
MHPG piperazine	8	A	4	0.943677	0.61096	0.0814092	1.15892	0.495288	0.0368841
Hypotaurine	8	B	4	1.22914	0.61096	0.0814092	0.896171	0.495288	0.0368841
Haloperidol	8	C	4	1.78655	0.61096	0.0814092	1.3923	0.495288	0.0368841
Hydralazine hydrochloride	8	D	4	1.00549	0.61096	0.0814092	1.31538	0.495288	0.0368841
4-Imidazolemethanol hydrochloride	8	E	4	0.815107	0.61096	0.0814092	1.19741	0.495288	0.0368841
Hexamethonium dichloride	8	F	4	1.12559	0.61096	0.0814092	1.14194	0.495288	0.0368841
Hydrocortisone 21-hemisuccinate sodium	8	G	4	0.842896	0.61096	0.0814092	1.15108	0.495288	0.0368841
6-Hydroxy-DL-DOPA	8	H	4	0.704072	0.61096	0.0814092	1.23398	0.495288	0.0368841
DL-threo-beta-hydroxyaspartic acid	8	A	5	1.03402	0.61096	0.0814092	1.1326	0.495288	0.0368841
4-Methoxy-3-hydroxyphenethylamine hydrochloride	8	B	5	0.956158	0.61096	0.0814092	0.980653	0.495288	0.0368841
Hydroxytacrine maleate	8	C	5	1.00147	0.61096	0.0814092	1.33603	0.495288	0.0368841
Hydrocortisone	8	D	5	0.948272	0.61096	0.0814092	1.05599	0.495288	0.0368841
Lithium Chloride	8	E	5	0.911332	0.61096	0.0814092	1.09397	0.495288	0.0368841
Hydrochlorothiazide	8	F	5	1.20854	0.61096	0.0814092	1.16564	0.495288	0.0368841
SB 218795	8	G	5	0.948992	0.61096	0.0814092	1.17051	0.495288	0.0368841
Hispidin	8	H	5	0.88239	0.61096	0.0814092	1.17615	0.495288	0.0368841
17alpha-hydroxyprogesterone	8	A	6	1.16019	0.61096	0.0814092	1.166	0.495288	0.0368841
1,3,5-tris(4-hydroxyphenyl)-4-propyl-1H-pyrazole	8	B	6	1.24408	0.61096	0.0814092	1.06442	0.495288	0.0368841
1-(4-Hydroxybenzyl)imidazole-2-thiol	8	C	6	1.6019	0.61096	0.0814092	NA	0.495288	0.0368841
Histamine dihydrochloride	8	D	6	1.10164	0.61096	0.0814092	1.08859	0.495288	0.0368841
Harmane	8	E	6	0.997113	0.61096	0.0814092	1.30193	0.495288	0.0368841
NG-Hydroxy-L-arginine acetate	8	F	6	0.875677	0.61096	0.0814092	1.31817	0.495288	0.0368841
Retinoic acid p-hydroxyanilide	8	G	6	1.13627	0.61096	0.0814092	1.48422	0.495288	0.0368841
HE-NECA	8	H	6	0.702271	0.61096	0.0814092	1.22131	0.495288	0.0368841
L-Histidine hydrochloride	8	A	7	1.01376	0.61096	0.0814092	1.17571	0.495288	0.0368841
()-8-Hydroxy-DPAT hydrobromide	8	B	7	0.994126	0.61096	0.0814092	1.16891	0.495288	0.0368841
Dopamine hydrochloride	8	C	7	1.60971	0.61096	0.0814092	1.18627	0.495288	0.0368841
Hydroxyurea	8	D	7	1.04583	0.61096	0.0814092	1.24652	0.495288	0.0368841
(+)-Hydrastine	8	E	7	1.35342	0.61096	0.0814092	1.12592	0.495288	0.0368841
()-7-Hydroxy-DPAT hydrobromide	8	F	7	0.766214	0.61096	0.0814092	1.15848	0.495288	0.0368841
MHPG sulfate potassium	8	G	7	0.956826	0.61096	0.0814092	1.14701	0.495288	0.0368841
5-Hydroxyindolacetic acid	8	H	7	0.88036	0.61096	0.0814092	1.11898	0.495288	0.0368841
L-Hyoscyamine	8	A	8	1.00306	0.61096	0.0814092	1.15881	0.495288	0.0368841
Hydroquinone	8	B	8	0.866434	0.61096	0.0814092	1.25959	0.495288	0.0368841
BU99006	8	C	8	1.50838	0.61096	0.0814092	1.46931	0.495288	0.0368841
3-Hydroxybenzylhydrazine dihydrochloride	8	D	8	1.34809	0.61096	0.0814092	1.31976	0.495288	0.0368841
Serotonin hydrochloride	8	E	8	NA	0.61096	0.0814092	1.3156	0.495288	0.0368841
L-165,041	8	F	8	NA	0.61096	0.0814092	1.10751	0.495288	0.0368841
5-Hydroxy-L-tryptophan	8	G	8	0.731532	0.61096	0.0814092	1.23881	0.495288	0.0368841
Hydroxylamine hydrochloride	8	H	8	0.910543	0.61096	0.0814092	1.32987	0.495288	0.0368841
4-Hydroxybenzhydrazide	8	A	9	1.01606	0.61096	0.0814092	1.2673	0.495288	0.0368841
Hemicholinium-3	8	B	9	1.44917	0.61096	0.0814092	1.25685	0.495288	0.0368841
HA-1004 hydrochloride	8	C	9	1.19567	0.61096	0.0814092	1.2162	0.495288	0.0368841
H-7 dihydrochloride	8	D	9	1.38243	0.61096	0.0814092	1.15858	0.495288	0.0368841
Hexahydro-sila-difenidol hydrochloride, p-fluoro analog	8	E	9	1.10129	0.61096	0.0814092	1.20165	0.495288	0.0368841
Histamine, R(-)-alpha-methyl-, dihydrochloride	8	F	9	0.539741	0.61096	0.0814092	1.17491	0.495288	0.0368841
5-hydroxydecanoic acid sodium	8	G	9	0.974562	0.61096	0.0814092	1.08915	0.495288	0.0368841
R-(+)-8-Hydroxy-DPAT hydrobromide	8	H	9	0.95445	0.61096	0.0814092	1.25437	0.495288	0.0368841
R-(+)-7-Hydroxy-DPAT hydrobromide	8	A	10	1.07141	0.61096	0.0814092	1.18269	0.495288	0.0368841
GR 125487 sulfamate salt	8	B	10	1.12395	0.61096	0.0814092	1.31584	0.495288	0.0368841
IEM-1460	8	C	10	0.894659	0.61096	0.0814092	1.33084	0.495288	0.0368841
Ibudilast	8	D	10	1.10874	0.61096	0.0814092	1.21791	0.495288	0.0368841
Imidazole-4-acetic acid hydrochloride	8	E	10	1.04317	0.61096	0.0814092	1.31978	0.495288	0.0368841
Indirubin-3'-oxime	8	F	10	0.746998	0.61096	0.0814092	1.23247	0.495288	0.0368841
NSC 95397	8	G	10	0.190979	0.61096	0.0814092	0.0297158	0.495288	0.0368841
Imazodan	8	H	10	0.761353	0.61096	0.0814092	1.19336	0.495288	0.0368841
Iodoacetamide	8	A	11	0.749925	0.61096	0.0814092	0.949729	0.495288	0.0368841
HA-100	8	B	11	1.19026	0.61096	0.0814092	0.446516	0.495288	0.0368841
Ipratropium bromide	8	C	11	0.898279	0.61096	0.0814092	1.05839	0.495288	0.0368841
Idarubicin	8	D	11	NA	0.61096	0.0814092	NA	0.495288	0.0368841
2-Iodomelatonin	8	E	11	1.07275	0.61096	0.0814092	1.25547	0.495288	0.0368841
SB 228357	8	F	11	1.21142	0.61096	0.0814092	1.11023	0.495288	0.0368841
IMID-4F hydrochloride	8	G	11	1.12722	0.61096	0.0814092	1.17949	0.495288	0.0368841
R(-)-Isoproterenol (+)-bitartrate	8	H	11	0.899021	0.61096	0.0814092	1.15744	0.495288	0.0368841
ML-7	9	A	2	1.53908	0.518598	0.158356	NA	0.202814	0.060538
()-Ibotenic acid	9	B	2	1.17797	0.518598	0.158356	NA	0.202814	0.060538
Ifenprodil tartrate	9	C	2	1.45705	0.518598	0.158356	1.37178	0.202814	0.060538
Isotharine mesylate	9	D	2	1.45021	0.518598	0.158356	0.941091	0.202814	0.060538
Isoliquiritigenin	9	E	2	1.37072	0.518598	0.158356	0.0149074	0.202814	0.060538
()-Ibuprofen	9	F	2	0.98595	0.518598	0.158356	0.0691047	0.202814	0.060538
IIK7	9	G	2	1.49117	0.518598	0.158356	1.15967	0.202814	0.060538
()-Isoproterenol hydrochloride	9	H	2	NA	0.518598	0.158356	0.680189	0.202814	0.060538
3-Isobutyl-1-methylxanthine	9	A	3	1.505	0.518598	0.158356	0.902314	0.202814	0.060538
Idazoxan hydrochloride	9	B	3	1.34745	0.518598	0.158356	0.779138	0.202814	0.060538
1-(5-Isoquinolinylsulfonyl)-3-methylpiperazine dihydrochloride	9	C	3	1.45596	0.518598	0.158356	NA	0.202814	0.060538
(-)-Isoproterenol hydrochloride	9	D	3	1.31078	0.518598	0.158356	0.804747	0.202814	0.060538
1-(5-Isoquinolinylsulfonyl)-2-methylpiperazine dihydrochloride	9	E	3	1.49491	0.518598	0.158356	NA	0.202814	0.060538
Indomethacin	9	F	3	1.42125	0.518598	0.158356	NA	0.202814	0.060538
Imipramine hydrochloride	9	G	3	0.747132	0.518598	0.158356	1.13004	0.202814	0.060538
Isoxanthopterin	9	H	3	0.932547	0.518598	0.158356	0.934366	0.202814	0.060538
Iproniazid phosphate	9	A	4	1.4679	0.518598	0.158356	0.737109	0.202814	0.060538
S(+)-Isoproterenol (+)-bitartrate	9	B	4	1.42063	0.518598	0.158356	1.33629	0.202814	0.060538
L-N6-(1-Iminoethyl)lysine hydrochloride	9	C	4	1.23921	0.518598	0.158356	0.703302	0.202814	0.060538
3-Iodo-L-tyrosine	9	D	4	1.26247	0.518598	0.158356	0.515084	0.202814	0.060538
L-N5-(1-Iminoethyl)ornithine hydrochloride	9	E	4	1.34979	0.518598	0.158356	0.1831	0.202814	0.060538
Ivermectin	9	F	4	1.30083	0.518598	0.158356	0.693918	0.202814	0.060538
Imiloxan hydrochloride	9	G	4	1.32133	0.518598	0.158356	0.354744	0.202814	0.060538
CR 2945	9	H	4	0.444387	0.518598	0.158356	0	0.202814	0.060538
m-Iodobenzylguanidine hemisulfate	9	A	5	1.40814	0.518598	0.158356	0.979614	0.202814	0.060538
S(+)-Ibuprofen	9	B	5	1.28073	0.518598	0.158356	0.982273	0.202814	0.060538
p-Iodoclonidine hydrochloride	9	C	5	1.42842	0.518598	0.158356	0.652399	0.202814	0.060538
R(+)-IAA-94	9	D	5	1.36749	0.518598	0.158356	0.237539	0.202814	0.060538
Indatraline hydrochloride	9	E	5	1.50062	0.518598	0.158356	0.393372	0.202814	0.060538
Iofetamine hydrochloride	9	F	5	1.35161	0.518598	0.158356	0.398463	0.202814	0.060538
ICI 204,448 hydrochloride	9	G	5	0.813312	0.518598	0.158356	1.00527	0.202814	0.060538
ICI 118,551 hydrochloride	9	H	5	0.910498	0.518598	0.158356	NA	0.202814	0.060538
Imetit dihydrobromide	9	A	6	1.25043	0.518598	0.158356	1.57979	0.202814	0.060538
1,5-Isoquinolinediol	9	B	6	1.36416	0.518598	0.158356	1.09087	0.202814	0.060538
S(-)-IBZM	9	C	6	1.41007	0.518598	0.158356	0.246531	0.202814	0.060538
IB-MECA	9	D	6	1.2519	0.518598	0.158356	0.253938	0.202814	0.060538
Indomethacin morpholinylamide	9	E	6	1.18238	0.518598	0.158356	0.832371	0.202814	0.060538
3-(1H-Imidazol-4-yl)propyl di(p-fluorophenyl)methyl ether hydrochloride	9	F	6	1.40389	0.518598	0.158356	0.761199	0.202814	0.060538
Isonipecotic acid	9	G	6	1.13865	0.518598	0.158356	0.00691048	0.202814	0.060538
JWH-015	9	H	6	0.840802	0.518598	0.158356	-0.00342167	0.202814	0.060538
JL-18	9	A	7	1.31483	0.518598	0.158356	1.10807	0.202814	0.060538
Kainic acid	9	B	7	1.39647	0.518598	0.158356	1.00046	0.202814	0.060538
Ketoconazole	9	C	7	1.417	0.518598	0.158356	0.294268	0.202814	0.060538
Ketorolac tris salt	9	D	7	1.20377	0.518598	0.158356	0.825715	0.202814	0.060538
Ketoprofen	9	E	7	1.35295	0.518598	0.158356	0.542263	0.202814	0.060538
K 185	9	F	7	1.32047	0.518598	0.158356	1.03603	0.202814	0.060538
Ketotifen fumarate	9	G	7	1.26667	0.518598	0.158356	NA	0.202814	0.060538
Kynurenic acid	9	H	7	0.955977	0.518598	0.158356	0.0173491	0.202814	0.060538
Kenpaullone	9	A	8	1.47586	0.518598	0.158356	1.19471	0.202814	0.060538
Karakoline	9	B	8	1.28254	0.518598	0.158356	NA	0.202814	0.060538
L-701,324	9	C	8	1.18054	0.518598	0.158356	0.436266	0.202814	0.060538
loxoprofen	9	D	8	1.23457	0.518598	0.158356	1.18034	0.202814	0.060538
Labetalol hydrochloride	9	E	8	1.31716	0.518598	0.158356	0.746195	0.202814	0.060538
L-162,313	9	F	8	1.39037	0.518598	0.158356	NA	0.202814	0.060538
Lidocaine N-methyl hydrochloride	9	G	8	1.15449	0.518598	0.158356	0.557705	0.202814	0.060538
beta-Lapachone	9	H	8	0.983166	0.518598	0.158356	0.891936	0.202814	0.060538
LY-367,265	9	A	9	1.22834	0.518598	0.158356	0.87776	0.202814	0.060538
LY-310,762 hydrochloride	9	B	9	1.05934	0.518598	0.158356	NA	0.202814	0.060538
L-368,899	9	C	9	1.23783	0.518598	0.158356	0.870763	0.202814	0.060538
Lomefloxacin hydrochloride	9	D	9	1.2103	0.518598	0.158356	0.300163	0.202814	0.060538
Lamotrigine	9	E	9	1.19851	0.518598	0.158356	0.821771	0.202814	0.060538
alpha-Lobeline hydrochloride	9	F	9	1.04159	0.518598	0.158356	0.0502101	0.202814	0.060538
Loperamide hydrochloride	9	G	9	1.10424	0.518598	0.158356	0.0513942	0.202814	0.060538
Lonidamine	9	H	9	1.05091	0.518598	0.158356	0.544486	0.202814	0.060538
Leflunomide	9	A	10	1.19471	0.518598	0.158356	0.515512	0.202814	0.060538
VER-3323 hemifumarate salt	9	B	10	1.15925	0.518598	0.158356	1.50609	0.202814	0.060538
Lidocaine hydrochloride	9	C	10	0.955032	0.518598	0.158356	1.67885	0.202814	0.060538
Lidocaine N-ethyl bromide quaternary salt	9	D	10	1.1303	0.518598	0.158356	1.19157	0.202814	0.060538
L-Leucinethiol, oxidized dihydrochloride	9	E	10	1.13634	0.518598	0.158356	NA	0.202814	0.060538
LE 300	9	F	10	1.06009	0.518598	0.158356	NA	0.202814	0.060538
Lansoprazole	9	G	10	0.980761	0.518598	0.158356	NA	0.202814	0.060538
L-687,384 hydrochloride	9	H	10	0.848672	0.518598	0.158356	1.20692	0.202814	0.060538
LFM-A13	9	A	11	1.29258	0.518598	0.158356	NA	0.202814	0.060538
Luteolin	9	B	11	1.48791	0.518598	0.158356	1.48898	0.202814	0.060538
L-655,240	9	C	11	1.22825	0.518598	0.158356	1.34223	0.202814	0.060538
Loratadine	9	D	11	1.20364	0.518598	0.158356	NA	0.202814	0.060538
(-)-Tetramisole hydrochloride	9	E	11	1.23752	0.518598	0.158356	0.0830801	0.202814	0.060538
L-655,708	9	F	11	1.33942	0.518598	0.158356	0.186943	0.202814	0.060538
LY-294,002 hydrochloride	9	G	11	1.12338	0.518598	0.158356	0.784826	0.202814	0.060538
Loxapine succinate	9	H	11	1.12694	0.518598	0.158356	0.67421	0.202814	0.060538
LY-53,857 maleate	10	A	2	0.960356	0.645594	0.0625052	1.01316	0.403729	0.0258643
Lorglumide sodium	10	B	2	1.01121	0.645594	0.0625052	NA	0.403729	0.0258643
LY-278,584 maleate	10	C	2	0.86445	0.645594	0.0625052	0.945376	0.403729	0.0258643
R(+)-Lisuride hydrogen maleate	10	D	2	0.845261	0.645594	0.0625052	1.00491	0.403729	0.0258643
L-703,606 oxalate	10	E	2	1.165	0.645594	0.0625052	0.957716	0.403729	0.0258643
Levallorphan tartrate	10	F	2	0.874742	0.645594	0.0625052	0.793599	0.403729	0.0258643
S-(-)-Lisuride	10	G	2	0.62049	0.645594	0.0625052	0.921417	0.403729	0.0258643
L-745,870 hydrochloride	10	H	2	0.704976	0.645594	0.0625052	0.925909	0.403729	0.0258643
L-750,667 trihydrochloride	10	A	3	0.607048	0.645594	0.0625052	0.973007	0.403729	0.0258643
Linopirdine	10	B	3	0.561844	0.645594	0.0625052	0.935325	0.403729	0.0258643
L-741,626	10	C	3	0.900926	0.645594	0.0625052	1.06563	0.403729	0.0258643
L-733,060 hydrochloride	10	D	3	0.881429	0.645594	0.0625052	1.00949	0.403729	0.0258643
Metoclopramide hydrochloride	10	E	3	0.971122	0.645594	0.0625052	1.05479	0.403729	0.0258643
R(-)-Me5	10	F	3	0.930902	0.645594	0.0625052	0.818967	0.403729	0.0258643
Dihydrocapsaicin	10	G	3	0.728639	0.645594	0.0625052	1.2885	0.403729	0.0258643
(-)-Naproxen sodium	10	H	3	0.638474	0.645594	0.0625052	1.1555	0.403729	0.0258643
4-Methylpyrazole hydrochloride	10	A	4	0.916004	0.645594	0.0625052	0.951254	0.403729	0.0258643
Nocodazole	10	B	4	0.0549784	0.645594	0.0625052	0.967422	0.403729	0.0258643
N-omega-Methyl-5-hydroxytryptamine oxalate salt	10	C	4	0.775397	0.645594	0.0625052	1.34857	0.403729	0.0258643
Moxonidine hydrochloride	10	D	4	0.875049	0.645594	0.0625052	0.938232	0.403729	0.0258643
MRS 1845	10	E	4	0.156156	0.645594	0.0625052	0.178299	0.403729	0.0258643
N-Methyl-1-deoxynojirimycin	10	F	4	0.919338	0.645594	0.0625052	1.00905	0.403729	0.0258643
MRS 1523	10	G	4	0.981009	0.645594	0.0625052	1.00491	0.403729	0.0258643
Melphalan	10	H	4	0.497325	0.645594	0.0625052	1.23623	0.403729	0.0258643
5-Methoxy DMT oxalate	10	A	5	0.730136	0.645594	0.0625052	0.956486	0.403729	0.0258643
Metaproterenol hemisulfate	10	B	5	0.819811	0.645594	0.0625052	0.948529	0.403729	0.0258643
Mianserin hydrochloride	10	C	5	0.846624	0.645594	0.0625052	1.09614	0.403729	0.0258643
Mevastatin	10	D	5	0.964609	0.645594	0.0625052	1.21209	0.403729	0.0258643
8-Methoxymethyl-3-isobutyl-1-methylxanthine	10	E	5	1.09989	0.645594	0.0625052	1.03768	0.403729	0.0258643
MK-886	10	F	5	NA	0.645594	0.0625052	NA	0.403729	0.0258643
Mexiletene hydrochloride	10	G	5	1.02819	0.645594	0.0625052	0.897477	0.403729	0.0258643
Methylergonovine maleate	10	H	5	0.753099	0.645594	0.0625052	0.968241	0.403729	0.0258643
Molsidomine	10	A	6	0.851337	0.645594	0.0625052	0.954208	0.403729	0.0258643
3-Methyl-6-(3-[trifluoromethyl]phenyl)-1,2,4-triazolo[4,3-b]pyridazine	10	B	6	0.999401	0.645594	0.0625052	1.22621	0.403729	0.0258643
Mizoribine	10	C	6	1.01172	0.645594	0.0625052	1.12163	0.403729	0.0258643
S-Methylisothiourea hemisulfate	10	D	6	0.935342	0.645594	0.0625052	1.17873	0.403729	0.0258643
MG 624	10	E	6	1.00079	0.645594	0.0625052	1.24029	0.403729	0.0258643
N-Methyl-D-aspartic acid	10	F	6	0.93608	0.645594	0.0625052	1.27265	0.403729	0.0258643
alpha-Methyl-DL-tyrosine methyl ester hydrochloride	10	G	6	0.778678	0.645594	0.0625052	1.0599	0.403729	0.0258643
MJ33	10	H	6	0.494531	0.645594	0.0625052	1.52391	0.403729	0.0258643
Metergoline	10	A	7	0.648244	0.645594	0.0625052	1.70576	0.403729	0.0258643
(-)-cis-(1S,2R)-U-50488 tartrate	10	B	7	1.03397	0.645594	0.0625052	1.21162	0.403729	0.0258643
Clorgyline hydrochloride	10	C	7	0.605211	0.645594	0.0625052	1.20048	0.403729	0.0258643
MRS 2179	10	D	7	1.10127	0.645594	0.0625052	1.1309	0.403729	0.0258643
Meloxicam sodium	10	E	7	0.842711	0.645594	0.0625052	1.32727	0.403729	0.0258643
Morin	10	F	7	0.715613	0.645594	0.0625052	1.11925	0.403729	0.0258643
Minoxidil	10	G	7	0.838033	0.645594	0.0625052	0.862997	0.403729	0.0258643
3-Methoxy-4-hydroxyphenethylamine hydrochloride	10	H	7	0.723971	0.645594	0.0625052	0.77175	0.403729	0.0258643
Meclofenamic acid sodium	10	A	8	0.623766	0.645594	0.0625052	0.956171	0.403729	0.0258643
Milrinone	10	B	8	0.644216	0.645594	0.0625052	1.26065	0.403729	0.0258643
()-alpha-Methyl-4-carboxyphenylglycine	10	C	8	0.786774	0.645594	0.0625052	0.39518	0.403729	0.0258643
1-Methylhistamine dihydrochloride	10	D	8	1.05838	0.645594	0.0625052	1.23553	0.403729	0.0258643
Moxisylyte hydrochloride	10	E	8	0.821749	0.645594	0.0625052	1.23661	0.403729	0.0258643
S-Methyl-L-thiocitrulline acetate	10	F	8	0.761442	0.645594	0.0625052	1.27924	0.403729	0.0258643
Melatonin	10	G	8	0.762396	0.645594	0.0625052	1.01733	0.403729	0.0258643
L-Methionine sulfoximine	10	H	8	0.72011	0.645594	0.0625052	0.929855	0.403729	0.0258643
()-Metoprolol (+)-tartrate	10	A	9	0.943753	0.645594	0.0625052	1.07249	0.403729	0.0258643
6-Methyl-2-(phenylethynyl)pyridine hydrochloride	10	B	9	0.92659	0.645594	0.0625052	1.26096	0.403729	0.0258643
Mibefradil dihydrochloride	10	C	9	1.06966	0.645594	0.0625052	0.80683	0.403729	0.0258643
N6-Methyladenosine	10	D	9	0.706079	0.645594	0.0625052	0.678905	0.403729	0.0258643
(S)-MAP4 hydrochloride	10	E	9	0.991525	0.645594	0.0625052	0.911414	0.403729	0.0258643
()-Methoxyverapamil hydrochloride	10	F	9	0.962349	0.645594	0.0625052	1.20882	0.403729	0.0258643
Metrazoline oxalate	10	G	9	0.810007	0.645594	0.0625052	0.875762	0.403729	0.0258643
GW9662	10	H	9	0.718196	0.645594	0.0625052	0.903578	0.403729	0.0258643
MRS 1754	10	A	10	0.774481	0.645594	0.0625052	0.877776	0.403729	0.0258643
2-methoxyestradiol	10	B	10	1.70755	0.645594	0.0625052	1.00812	0.403729	0.0258643
Cysteamine hydrochloride	10	C	10	0.76744	0.645594	0.0625052	1.3301	0.403729	0.0258643
alpha,beta-Methylene adenosine 5'-triphosphate dilithium	10	D	10	0.864481	0.645594	0.0625052	0.969692	0.403729	0.0258643
Methoxamine hydrochloride	10	E	10	0.945912	0.645594	0.0625052	0.948663	0.403729	0.0258643
Mitoxantrone	10	F	10	0.522586	0.645594	0.0625052	1.14652	0.403729	0.0258643
O-Methylserotonin hydrochloride	10	G	10	0.877745	0.645594	0.0625052	1.07733	0.403729	0.0258643
Se-(methyl)selenocysteine hydrochloride	10	H	10	0.645959	0.645594	0.0625052	0.860869	0.403729	0.0258643
MDL 28170	10	A	11	0.79009	0.645594	0.0625052	0.8644	0.403729	0.0258643
Myricetin	10	B	11	0.594148	0.645594	0.0625052	1.14698	0.403729	0.0258643
NG-Monomethyl-L-arginine acetate	10	C	11	0.85339	0.645594	0.0625052	0.879051	0.403729	0.0258643
MK-912	10	D	11	0.811161	0.645594	0.0625052	1.28289	0.403729	0.0258643
()-3-(3,4-dihydroxyphenyl)-2-methyl-DL-alanine	10	E	11	0.934462	0.645594	0.0625052	0.86501	0.403729	0.0258643
MRS 2159	10	F	11	0.67909	0.645594	0.0625052	0.857256	0.403729	0.0258643
GR 127935 hydrochloride	10	G	11	1.62149	0.645594	0.0625052	0.832043	0.403729	0.0258643
2,6-Difluoro-4-[2-(phenylsulfonylamino)ethylthio]phenoxyacetamide	10	H	11	NA	0.645594	0.0625052	1.14216	0.403729	0.0258643
Mifepristone	11	A	2	1.20453	0.381917	0.0375827	1.09177	0.642012	0.0599875
L-alpha-Methyl-p-tyrosine	11	B	2	1.10659	0.381917	0.0375827	1.03136	0.642012	0.0599875
Monastrol	11	C	2	1.00045	0.381917	0.0375827	0.887027	0.642012	0.0599875
1-Methylimidazole	11	D	2	1.06289	0.381917	0.0375827	0.943687	0.642012	0.0599875
Mecamylamine hydrochloride	11	E	2	0.766026	0.381917	0.0375827	1.00453	0.642012	0.0599875
Methapyrilene hydrochloride	11	F	2	1.0387	0.381917	0.0375827	1.04569	0.642012	0.0599875
Memantine hydrochloride	11	G	2	1.15379	0.381917	0.0375827	0.879883	0.642012	0.0599875
Me-3,4-dephostatin	11	H	2	1.04231	0.381917	0.0375827	0.968239	0.642012	0.0599875
Minocycline hydrochloride	11	A	3	1.17623	0.381917	0.0375827	1.06685	0.642012	0.0599875
Maprotiline hydrochloride	11	B	3	1.58612	0.381917	0.0375827	1.05206	0.642012	0.0599875
H-8 dihydrochloride	11	C	3	0.924941	0.381917	0.0375827	0.886602	0.642012	0.0599875
Proglumide	11	D	3	1.10873	0.381917	0.0375827	1.03912	0.642012	0.0599875
R-(-)-Deprenyl hydrochloride	11	E	3	1.07565	0.381917	0.0375827	1.03006	0.642012	0.0599875
()-Muscarine chloride	11	F	3	1.13226	0.381917	0.0375827	0.985314	0.642012	0.0599875
Methoctramine tetrahydrochloride	11	G	3	1.08248	0.381917	0.0375827	0.861678	0.642012	0.0599875
(+)-MK-801 hydrogen maleate	11	H	3	0.923247	0.381917	0.0375827	0.864396	0.642012	0.0599875
(-)-MK-801 hydrogen maleate	11	A	4	0.982984	0.381917	0.0375827	1.03635	0.642012	0.0599875
2-Methyl-5-hydroxytryptamine maleate	11	B	4	1.28202	0.381917	0.0375827	0.984865	0.642012	0.0599875
alpha-Methyl-5-hydroxytryptamine maleate	11	C	4	1.3044	0.381917	0.0375827	1.02174	0.642012	0.0599875
Metolazone	11	D	4	1.34155	0.381917	0.0375827	0.925881	0.642012	0.0599875
Metaphit methanesulfonate	11	E	4	1.5985	0.381917	0.0375827	1.10796	0.642012	0.0599875
L-alpha-Methyl DOPA	11	F	4	1.01495	0.381917	0.0375827	0.884074	0.642012	0.0599875
Methysergide maleate	11	G	4	0.856248	0.381917	0.0375827	0.918943	0.642012	0.0599875
Methylcarbamylcholine chloride	11	H	4	0.807187	0.381917	0.0375827	0.932279	0.642012	0.0599875
Methiothepin mesylate	11	A	5	1.93688	0.381917	0.0375827	1.19111	0.642012	0.0599875
2-Methylthioadenosine diphosphate trisodium	11	B	5	0.988884	0.381917	0.0375827	0.96127	0.642012	0.0599875
Mesulergine hydrochloride	11	C	5	1.2268	0.381917	0.0375827	1.07696	0.642012	0.0599875
MDL 26,630 trihydrochloride	11	D	5	1.33285	0.381917	0.0375827	0.763171	0.642012	0.0599875
ZM 39923 hydrochloride	11	E	5	1.05948	0.381917	0.0375827	0.696637	0.642012	0.0599875
3-Morpholinosydnonimine hydrochloride	11	F	5	0.982128	0.381917	0.0375827	0.882811	0.642012	0.0599875
3-Methoxy-morphanin hydrochloride	11	G	5	1.13603	0.381917	0.0375827	1.06848	0.642012	0.0599875
p-MPPI hydrochloride	11	H	5	0.955836	0.381917	0.0375827	0.95135	0.642012	0.0599875
MDL 105,519	11	A	6	0.964634	0.381917	0.0375827	1.04198	0.642012	0.0599875
Metrifudil	11	B	6	1.11405	0.381917	0.0375827	0.977251	0.642012	0.0599875
p-MPPF dihydrochloride	11	C	6	1.2856	0.381917	0.0375827	0.992266	0.642012	0.0599875
(-)-3-Methoxynaltrexone hydrochloride	11	D	6	1.13976	0.381917	0.0375827	0.808415	0.642012	0.0599875
Niflumic acid	11	E	6	1.08757	0.381917	0.0375827	0.936882	0.642012	0.0599875
Nimesulide	11	F	6	1.35671	0.381917	0.0375827	0.897551	0.642012	0.0599875
Nialamide	11	G	6	0.99278	0.381917	0.0375827	0.876537	0.642012	0.0599875
Nomifensine maleate	11	H	6	0.679528	0.381917	0.0375827	0.82263	0.642012	0.0599875
nor-Binaltorphimine dihydrochloride	11	A	7	0.852957	0.381917	0.0375827	0.964701	0.642012	0.0599875
Neostigmine bromide	11	B	7	1.09303	0.381917	0.0375827	1.01677	0.642012	0.0599875
CR 2249	11	C	7	1.20644	0.381917	0.0375827	0.849026	0.642012	0.0599875
S-(4-Nitrobenzyl)-6-thioinosine	11	D	7	1.2017	0.381917	0.0375827	0.678181	0.642012	0.0599875
Naltrexone hydrochloride	11	E	7	0.862818	0.381917	0.0375827	0.741087	0.642012	0.0599875
S-Nitroso-N-acetylpenicillamine	11	F	7	1.19171	0.381917	0.0375827	0.788364	0.642012	0.0599875
Niclosamide	11	G	7	0.488295	0.381917	0.0375827	0.305206	0.642012	0.0599875
NAN-190 hydrobromide	11	H	7	1.15115	0.381917	0.0375827	0.759195	0.642012	0.0599875
NCS-356	11	A	8	0.873555	0.381917	0.0375827	0.948235	0.642012	0.0599875
S-Nitrosoglutathione	11	B	8	1.10494	0.381917	0.0375827	0.927091	0.642012	0.0599875
NCS-382	11	C	8	1.05963	0.381917	0.0375827	0.861923	0.642012	0.0599875
Nalidixic acid sodium	11	D	8	1.18608	0.381917	0.0375827	0.749287	0.642012	0.0599875
Nalbuphine hydrochloride	11	E	8	1.26806	0.381917	0.0375827	0.810578	0.642012	0.0599875
5-Nitro-2-(3-phenylpropylamino)benzoic acid	11	F	8	1.04554	0.381917	0.0375827	0.836754	0.642012	0.0599875
NF449 octasodium salt	11	G	8	0.933943	0.381917	0.0375827	0.76854	0.642012	0.0599875
Nordihydroguaiaretic acid from Larrea divaricata (creosote bush)	11	H	8	1.01328	0.381917	0.0375827	0.801587	0.642012	0.0599875
(-)-Nicotine hydrogen tartrate salt	11	A	9	0.989393	0.381917	0.0375827	1.04493	0.642012	0.0599875
NG-Nitro-L-arginine	11	B	9	1.23568	0.381917	0.0375827	0.973098	0.642012	0.0599875
Naphazoline hydrochloride	11	C	9	1.19018	0.381917	0.0375827	0.938016	0.642012	0.0599875
3-Nitropropionic acid	11	D	9	1.13129	0.381917	0.0375827	0.940611	0.642012	0.0599875
NG-Nitro-L-arginine methyl ester hydrochloride	11	E	9	1.30781	0.381917	0.0375827	0.979186	0.642012	0.0599875
()-Normetanephrine hydrochloride	11	F	9	1.14225	0.381917	0.0375827	0.870224	0.642012	0.0599875
Nortriptyline hydrochloride	11	G	9	1.75931	0.381917	0.0375827	1.04092	0.642012	0.0599875
NADPH tetrasodium	11	H	9	1.1433	0.381917	0.0375827	0.942227	0.642012	0.0599875
Nicardipine hydrochloride	11	A	10	1.2165	0.381917	0.0375827	0.9665	0.642012	0.0599875
Nifedipine	11	B	10	1.14887	0.381917	0.0375827	0.953818	0.642012	0.0599875
Naloxone hydrochloride	11	C	10	1.0934	0.381917	0.0375827	0.871471	0.642012	0.0599875
7-Nitroindazole	11	D	10	0.942069	0.381917	0.0375827	0.677174	0.642012	0.0599875
NS 521 oxalate	11	E	10	0.999445	0.381917	0.0375827	0.754621	0.642012	0.0599875
2-(alpha-Naphthoyl)ethyltrimethylammonium iodide	11	F	10	0.799509	0.381917	0.0375827	0.638909	0.642012	0.0599875
6-Nitroso-1,2-benzopyrone	11	G	10	1.17967	0.381917	0.0375827	0.855666	0.642012	0.0599875
Nilutamide	11	H	10	0.840424	0.381917	0.0375827	0.832667	0.642012	0.0599875
NF 023	11	A	11	0.958046	0.381917	0.0375827	1.01691	0.642012	0.0599875
Nimustine hydrochloride	11	B	11	0.884507	0.381917	0.0375827	0.945688	0.642012	0.0599875
Norcantharidin	11	C	11	0.867132	0.381917	0.0375827	1.00553	0.642012	0.0599875
Noscapine hydrchloride	11	D	11	1.02869	0.381917	0.0375827	0.948646	0.642012	0.0599875
(+)-Nicotine (+)-di-p-toluoyl tartrate	11	E	11	0.985926	0.381917	0.0375827	0.963281	0.642012	0.0599875
Naltrindole hydrochloride	11	F	11	0.907191	0.381917	0.0375827	0.976616	0.642012	0.0599875
N-(p-Isothiocyanatophenethyl)spiperone hydrochloride	11	G	11	0.77524	0.381917	0.0375827	1.0004	0.642012	0.0599875
NO-711 hydrochloride	11	H	11	0.879345	0.381917	0.0375827	0.838514	0.642012	0.0599875
Nitrendipine	12	A	2	1.03864	0.440137	0.0989297	0.812622	0.301452	0.0501978
Nimodipine	12	B	2	1.31384	0.440137	0.0989297	1.44084	0.301452	0.0501978
Nisoxetine hydrochloride	12	C	2	1.20338	0.440137	0.0989297	1.08191	0.301452	0.0501978
Nylidrin hydrochloride	12	D	2	1.27507	0.440137	0.0989297	1.05205	0.301452	0.0501978
N6-Cyclopentyl-9-methyladenine	12	E	2	0.779661	0.440137	0.0989297	0.837697	0.301452	0.0501978
Naltriben methanesulfonate	12	F	2	0.246649	0.440137	0.0989297	1.01997	0.301452	0.0501978
Naftopidil dihydrochloride	12	G	2	0.583239	0.440137	0.0989297	0.993499	0.301452	0.0501978
BW 245C	12	H	2	0.302343	0.440137	0.0989297	1.05238	0.301452	0.0501978
Naloxone benzoylhydrazone	12	A	3	0.920368	0.440137	0.0989297	1.20884	0.301452	0.0501978
NS-1619	12	B	3	1.21203	0.440137	0.0989297	0.946308	0.301452	0.0501978
Naloxonazine dihydrochloride	12	C	3	1.53804	0.440137	0.0989297	1.48939	0.301452	0.0501978
NBQX disodium	12	D	3	1.35848	0.440137	0.0989297	1.17863	0.301452	0.0501978
NS 2028	12	E	3	0.754117	0.440137	0.0989297	1.22929	0.301452	0.0501978
()-Octopamine hydrochloride	12	F	3	0.807165	0.440137	0.0989297	1.1275	0.301452	0.0501978
N-Oleoylethanolamine	12	G	3	0.700942	0.440137	0.0989297	1.39827	0.301452	0.0501978
Oxolinic acid	12	H	3	0.770015	0.440137	0.0989297	0.72933	0.301452	0.0501978
Olomoucine	12	A	4	0.996783	0.440137	0.0989297	0.906971	0.301452	0.0501978
Oleic Acid	12	B	4	1.09908	0.440137	0.0989297	1.35567	0.301452	0.0501978
Oxymetazoline hydrochloride	12	C	4	1.24537	0.440137	0.0989297	1.21208	0.301452	0.0501978
Sodium Oxamate	12	D	4	1.16979	0.440137	0.0989297	1.40249	0.301452	0.0501978
Oxybutynin Chloride	12	E	4	1.04158	0.440137	0.0989297	1.61528	0.301452	0.0501978
Oxiracetam	12	F	4	0.760529	0.440137	0.0989297	0.555381	0.301452	0.0501978
Ouabain	12	G	4	0.193168	0.440137	0.0989297	0.0907197	0.301452	0.0501978
ODQ	12	H	4	0.778335	0.440137	0.0989297	0.757649	0.301452	0.0501978
Orphenadrine hydrochloride	12	A	5	1.23864	0.440137	0.0989297	1.46908	0.301452	0.0501978
Oligomycin A	12	B	5	0.90955	0.440137	0.0989297	1.1145	0.301452	0.0501978
Ofloxacin	12	C	5	1.2869	0.440137	0.0989297	1.53172	0.301452	0.0501978
Oxotremorine sesquifumarate salt	12	D	5	0.817599	0.440137	0.0989297	1.35628	0.301452	0.0501978
Oxatomide	12	E	5	1.24859	0.440137	0.0989297	1.88972	0.301452	0.0501978
SB 216763	12	F	5	NA	0.440137	0.0989297	NA	0.301452	0.0501978
Oxaprozin	12	G	5	0.694555	0.440137	0.0989297	1.06081	0.301452	0.0501978
Oxotremorine methiodide	12	H	5	0.634568	0.440137	0.0989297	0.792623	0.301452	0.0501978
()-Octoclothepin maleate	12	A	6	3.22403	0.440137	0.0989297	2.64377	0.301452	0.0501978
Progesterone	12	B	6	1.09715	0.440137	0.0989297	1.18474	0.301452	0.0501978
Palmitoylethanolamide	12	C	6	1.30868	0.440137	0.0989297	0.368586	0.301452	0.0501978
Piceatannol	12	D	6	1.28231	0.440137	0.0989297	1.0933	0.301452	0.0501978
Pentamidine isethionate	12	E	6	0.956878	0.440137	0.0989297	1.39728	0.301452	0.0501978
cis-()-8-OH-PBZI hydrobromide	12	F	6	0.580516	0.440137	0.0989297	1.30322	0.301452	0.0501978
Parthenolide	12	G	6	1.14671	0.440137	0.0989297	1.27921	0.301452	0.0501978
Pindolol	12	H	6	0.71059	0.440137	0.0989297	0.835954	0.301452	0.0501978
O-Phospho-L-serine	12	A	7	1.12543	0.440137	0.0989297	1.19576	0.301452	0.0501978
()-Propranolol hydrochloride	12	B	7	1.5159	0.440137	0.0989297	1.45921	0.301452	0.0501978
SKF-525A hydrochloride	12	C	7	1.33417	0.440137	0.0989297	1.17366	0.301452	0.0501978
Picrotoxin	12	D	7	1.20456	0.440137	0.0989297	1.08501	0.301452	0.0501978
4-Phenyl-3-furoxancarbonitrile	12	E	7	0.808361	0.440137	0.0989297	0.910813	0.301452	0.0501978
Pentoxifylline	12	F	7	1.1978	0.440137	0.0989297	1.0654	0.301452	0.0501978
Pimozide	12	G	7	1.32418	0.440137	0.0989297	1.77382	0.301452	0.0501978
L-Glutamic acid, N-phthaloyl-	12	H	7	0.706754	0.440137	0.0989297	0.719233	0.301452	0.0501978
Pancuronium bromide	12	A	8	1.19054	0.440137	0.0989297	1.04756	0.301452	0.0501978
3-alpha,21-Dihydroxy-5-alpha-pregnan-20-one	12	B	8	1.52448	0.440137	0.0989297	2.36948	0.301452	0.0501978
Pirfenidone	12	C	8	1.15533	0.440137	0.0989297	1.3065	0.301452	0.0501978
1,3-Dimethyl-8-phenylxanthine	12	D	8	1.07999	0.440137	0.0989297	1.19821	0.301452	0.0501978
PRE-084	12	E	8	0.800693	0.440137	0.0989297	0.710121	0.301452	0.0501978
PPNDS tetrasodium	12	F	8	1.17014	0.440137	0.0989297	0.715491	0.301452	0.0501978
PD 404,182	12	G	8	0.838432	0.440137	0.0989297	0.820497	0.301452	0.0501978
Papaverine hydrochloride	12	H	8	0.771629	0.440137	0.0989297	0.687914	0.301452	0.0501978
Pentolinium di[L(+)-tartrate]	12	A	9	1.14301	0.440137	0.0989297	0.820528	0.301452	0.0501978
1-Phenyl-3-(2-thiazolyl)-2-thiourea	12	B	9	1.4137	0.440137	0.0989297	1.26424	0.301452	0.0501978
Thiolactomycin	12	C	9	1.18423	0.440137	0.0989297	1.5138	0.301452	0.0501978
Cisplatin	12	D	9	1.18209	0.440137	0.0989297	1.34425	0.301452	0.0501978
Podophyllotoxin	12	E	9	0.454404	0.440137	0.0989297	0.430307	0.301452	0.0501978
Purvalanol A	12	F	9	1.67103	0.440137	0.0989297	1.69284	0.301452	0.0501978
Palmitoyl-DL-Carnitine chloride	12	G	9	1.53031	0.440137	0.0989297	1.36466	0.301452	0.0501978
R(-)-N6-(2-Phenylisopropyl)adenosine	12	H	9	1.14468	0.440137	0.0989297	1.06502	0.301452	0.0501978
Valproic acid sodium	12	A	10	0.985971	0.440137	0.0989297	0.993783	0.301452	0.0501978
Promethazine hydrochloride	12	B	10	1.3145	0.440137	0.0989297	2.0492	0.301452	0.0501978
Praziquantel	12	C	10	1.22309	0.440137	0.0989297	1.27939	0.301452	0.0501978
Propafenone hydrochloride	12	D	10	1.28613	0.440137	0.0989297	1.34031	0.301452	0.0501978
5alpha-Pregnan-3alpha-ol-11,20-dione	12	E	10	1.14045	0.440137	0.0989297	1.6535	0.301452	0.0501978
Pempidine tartrate	12	F	10	1.00383	0.440137	0.0989297	1.10884	0.301452	0.0501978
Piracetam	12	G	10	1.06674	0.440137	0.0989297	1.77109	0.301452	0.0501978
Phosphomycin disodium	12	H	10	0.88536	0.440137	0.0989297	1.15336	0.301452	0.0501978
Pyrilamine maleate	12	A	11	1.16719	0.440137	0.0989297	1.37487	0.301452	0.0501978
Piroxicam	12	B	11	1.38191	0.440137	0.0989297	1.05284	0.301452	0.0501978
3-n-Propylxanthine	12	C	11	1.22848	0.440137	0.0989297	1.04126	0.301452	0.0501978
Phenylephrine hydrochloride	12	D	11	1.12163	0.440137	0.0989297	1.49812	0.301452	0.0501978
Perphenazine	12	E	11	NA	0.440137	0.0989297	NA	0.301452	0.0501978
Pentylenetetrazole	12	F	11	1.19338	0.440137	0.0989297	1.5512	0.301452	0.0501978
(+)-Pilocarpine hydrochloride	12	G	11	1.22184	0.440137	0.0989297	1.58741	0.301452	0.0501978
Pilocarpine nitrate	12	H	11	1.10368	0.440137	0.0989297	1.74526	0.301452	0.0501978
Promazine hydrochloride	13	A	2	1.45019	0.311189	0.059641	1.03651	0.338216	0.039872	1.21191	0.298173	0.046927
Phenelzine sulfate	13	B	2	NA	0.311189	0.059641	0.829563	0.338216	0.039872	1.3013	0.298173	0.046927
Pheniramine maleate	13	C	2	NA	0.311189	0.059641	1.07916	0.338216	0.039872	1.15075	0.298173	0.046927
Phosphonoacetic acid	13	D	2	1.05856	0.311189	0.059641	0.927198	0.338216	0.039872	1.06819	0.298173	0.046927
(-)-Perillic acid	13	E	2	1.04124	0.311189	0.059641	1.13048	0.338216	0.039872	1.25079	0.298173	0.046927
Pyrazinecarboxamide	13	F	2	1.19619	0.311189	0.059641	1.03148	0.338216	0.039872	1.13182	0.298173	0.046927
Primidone	13	G	2	1.10372	0.311189	0.059641	1.27036	0.338216	0.039872	1.1306	0.298173	0.046927
()-threo-1-Phenyl-2-decanoylamino-3-morpholino-1-propanol hydrochloride	13	H	2	0.948242	0.311189	0.059641	0.869006	0.338216	0.039872	0.959175	0.298173	0.046927
Pirenzepine dihydrochloride	13	A	3	1.23689	0.311189	0.059641	0.994051	0.338216	0.039872	1.12027	0.298173	0.046927
Putrescine dihydrochloride	13	B	3	1.50097	0.311189	0.059641	1.2552	0.338216	0.039872	1.15437	0.298173	0.046927
Phentolamine mesylate	13	C	3	1.49098	0.311189	0.059641	0.798044	0.338216	0.039872	1.35195	0.298173	0.046927
Propionylpromazine hydrochloride	13	D	3	1.7225	0.311189	0.059641	0.789865	0.338216	0.039872	1.44883	0.298173	0.046927
Prazosin hydrochloride	13	E	3	1.16625	0.311189	0.059641	0.809368	0.338216	0.039872	0.916771	0.298173	0.046927
Phloretin	13	F	3	1.58543	0.311189	0.059641	1.13294	0.338216	0.039872	0.950991	0.298173	0.046927
Pargyline hydrochloride	13	G	3	1.29605	0.311189	0.059641	0.929151	0.338216	0.039872	1.22529	0.298173	0.046927
Phorbol 12-myristate 13-acetate	13	H	3	0.139898	0.311189	0.059641	0.214958	0.338216	0.039872	0.0898502	0.298173	0.046927
1,3-PBIT dihydrobromide	13	A	4	0.953452	0.311189	0.059641	1.09401	0.338216	0.039872	1.27003	0.298173	0.046927
Protoporphyrin IX disodium	13	B	4	NA	0.311189	0.059641	NA	0.338216	0.039872	NA	0.298173	0.046927
1,4-PBIT dihydrobromide	13	C	4	1.32903	0.311189	0.059641	1.31169	0.338216	0.039872	0.833327	0.298173	0.046927
Phenylbutazone	13	D	4	1.1353	0.311189	0.059641	1.59637	0.338216	0.039872	1.26151	0.298173	0.046927
Picotamide	13	E	4	1.29162	0.311189	0.059641	0.749352	0.338216	0.039872	1.05994	0.298173	0.046927
Tranylcypromine hydrochloride	13	F	4	1.61711	0.311189	0.059641	0.827346	0.338216	0.039872	0.696353	0.298173	0.046927
(S)-Propranolol hydrochloride	13	G	4	1.37996	0.311189	0.059641	0.984061	0.338216	0.039872	1.13237	0.298173	0.046927
Ammonium pyrrolidinedithiocarbamate	13	H	4	0.883709	0.311189	0.059641	0.972501	0.338216	0.039872	0.71319	0.298173	0.046927
()-cis-Piperidine-2,3-dicarboxylic acid	13	A	5	0.706746	0.311189	0.059641	1.14106	0.338216	0.039872	1.02405	0.298173	0.046927
Protriptyline hydrochloride	13	B	5	1.85248	0.311189	0.059641	1.70029	0.338216	0.039872	1.53824	0.298173	0.046927
Pergolide methanesulfonate	13	C	5	1.3339	0.311189	0.059641	1.24227	0.338216	0.039872	1.10276	0.298173	0.046927
6(5H)-Phenanthridinone	13	D	5	1.46948	0.311189	0.059641	1.53013	0.338216	0.039872	1.12731	0.298173	0.046927
5alpha-Pregnan-3alpha-ol-20-one	13	E	5	1.22252	0.311189	0.059641	1.45677	0.338216	0.039872	0.998993	0.298173	0.046927
Propantheline bromide	13	F	5	0.91473	0.311189	0.059641	1.11816	0.338216	0.039872	1.09951	0.298173	0.046927
Piperidine-4-sulphonic acid	13	G	5	0.784468	0.311189	0.059641	0.824929	0.338216	0.039872	1.03847	0.298173	0.046927
Prochlorperazine dimaleate	13	H	5	NA	0.311189	0.059641	NA	0.338216	0.039872	NA	0.298173	0.046927
Piribedil maleate	13	A	6	1.16462	0.311189	0.059641	0.82445	0.338216	0.039872	0.989635	0.298173	0.046927
Paromomycin sulfate	13	B	6	1.33547	0.311189	0.059641	0.723378	0.338216	0.039872	1.0452	0.298173	0.046927
1,10-Phenanthroline monohydrate	13	C	6	1.32424	0.311189	0.059641	1.0625	0.338216	0.039872	1.05035	0.298173	0.046927
Procainamide hydrochloride	13	D	6	1.34477	0.311189	0.059641	1.22996	0.338216	0.039872	1.36386	0.298173	0.046927
Prilocaine hydrochloride	13	E	6	1.08166	0.311189	0.059641	1.29236	0.338216	0.039872	1.36332	0.298173	0.046927
Propentofylline	13	F	6	1.06822	0.311189	0.059641	1.0795	0.338216	0.039872	1.24099	0.298173	0.046927
(S)-(-)-propafenone hydrochloride	13	G	6	1.55028	0.311189	0.059641	1.11044	0.338216	0.039872	1.68657	0.298173	0.046927
Pyridostigmine bromide	13	H	6	0.822776	0.311189	0.059641	0.963241	0.338216	0.039872	1.13285	0.298173	0.046927
Procaine hydrochloride	13	A	7	1.14944	0.311189	0.059641	0.923936	0.338216	0.039872	1.00968	0.298173	0.046927
2-Phenylaminoadenosine	13	B	7	1.24841	0.311189	0.059641	0.738863	0.338216	0.039872	1.08124	0.298173	0.046927
R(+)-3PPP hydrochloride	13	C	7	1.25836	0.311189	0.059641	1.16084	0.338216	0.039872	0.952303	0.298173	0.046927
S(-)-3PPP hydrochloride	13	D	7	1.03582	0.311189	0.059641	1.26559	0.338216	0.039872	1.22661	0.298173	0.046927
()-PPHT hydrochloride	13	E	7	0.841843	0.311189	0.059641	1.04096	0.338216	0.039872	0.968543	0.298173	0.046927
3-Phenylpropargylamine hydrochloride	13	F	7	1.1128	0.311189	0.059641	1.11238	0.338216	0.039872	0.853291	0.298173	0.046927
N6-2-Phenylethyladenosine	13	G	7	1.35535	0.311189	0.059641	1.07021	0.338216	0.039872	0.985229	0.298173	0.046927
N6-Phenyladenosine	13	H	7	0.879603	0.311189	0.059641	0.936136	0.338216	0.039872	1.1055	0.298173	0.046927
Phaclofen	13	A	8	1.31922	0.311189	0.059641	0.998238	0.338216	0.039872	0.850954	0.298173	0.046927
()-Pindobind	13	B	8	1.30669	0.311189	0.059641	0.490096	0.338216	0.039872	1.03838	0.298173	0.046927
1-Phenylbiguanide	13	C	8	1.35305	0.311189	0.059641	1.20596	0.338216	0.039872	1.05062	0.298173	0.046927
SKF 94836	13	D	8	1.06477	0.311189	0.059641	1.13187	0.338216	0.039872	0.974826	0.298173	0.046927
Pirenperone	13	E	8	1.27688	0.311189	0.059641	1.57118	0.338216	0.039872	1.02157	0.298173	0.046927
IC 261	13	F	8	0.86166	0.311189	0.059641	1.06627	0.338216	0.039872	0.893291	0.298173	0.046927
S(-)-Pindolol	13	G	8	1.0771	0.311189	0.059641	0.757089	0.338216	0.039872	1.32847	0.298173	0.046927
Pinacidil	13	H	8	0.851522	0.311189	0.059641	1.0025	0.338216	0.039872	1.11407	0.298173	0.046927
Pregnenolone sulfate sodium	13	A	9	1.07916	0.311189	0.059641	0.753744	0.338216	0.039872	0.909125	0.298173	0.046927
PPADS	13	B	9	1.43403	0.311189	0.059641	0.849245	0.338216	0.039872	1.28429	0.298173	0.046927
S(+)-PD 128,907 hydrochloride	13	C	9	1.50015	0.311189	0.059641	1.00995	0.338216	0.039872	1.51034	0.298173	0.046927
Phenamil methanesulfonate	13	D	9	1.82513	0.311189	0.059641	1.03836	0.338216	0.039872	1.37177	0.298173	0.046927
Phenylbenzene-omega-phosphono-alpha-amino acid	13	E	9	1.20743	0.311189	0.059641	1.15734	0.338216	0.039872	1.39552	0.298173	0.046927
Phthalamoyl-L-glutamic acid trisodium	13	F	9	0.803371	0.311189	0.059641	0.957373	0.338216	0.039872	1.37937	0.298173	0.046927
PD 98,059	13	G	9	1.44236	0.311189	0.059641	1.57872	0.338216	0.039872	1.51496	0.298173	0.046927
()-PD 128,907 hydrochloride	13	H	9	0.839761	0.311189	0.059641	1.18136	0.338216	0.039872	1.35168	0.298173	0.046927
PD 168,077 maleate	13	A	10	1.16557	0.311189	0.059641	0.985978	0.338216	0.039872	1.06984	0.298173	0.046927
SU 6656	13	B	10	NA	0.311189	0.059641	NA	0.338216	0.039872	NA	0.298173	0.046927
Quinolinic acid	13	C	10	1.5814	0.311189	0.059641	0.956556	0.338216	0.039872	1.2158	0.298173	0.046927
Quercetin dihydrate	13	D	10	1.42822	0.311189	0.059641	0.885987	0.338216	0.039872	1.443	0.298173	0.046927
Quinidine sulfate	13	E	10	1.64219	0.311189	0.059641	1.0239	0.338216	0.039872	1.77659	0.298173	0.046927
Quipazine dimaleate	13	F	10	1.09985	0.311189	0.059641	1.34308	0.338216	0.039872	1.44162	0.298173	0.046927
Quinine sulfate	13	G	10	0.731686	0.311189	0.059641	0.678911	0.338216	0.039872	0.953378	0.298173	0.046927
(+)-Quisqualic acid	13	H	10	0.85886	0.311189	0.059641	0.877763	0.338216	0.039872	1.21081	0.298173	0.046927
Quinacrine dihydrochloride	13	A	11	NA	0.311189	0.059641	NA	0.338216	0.039872	NA	0.298173	0.046927
Quazinone	13	B	11	1.50458	0.311189	0.059641	1.17704	0.338216	0.039872	1.28378	0.298173	0.046927
(-)-Quinpirole hydrochloride	13	C	11	0.962963	0.311189	0.059641	1.13417	0.338216	0.039872	1.17795	0.298173	0.046927
Quipazine, N-methyl-, dimaleate	13	D	11	1.19924	0.311189	0.059641	1.1662	0.338216	0.039872	0.710208	0.394101	0.0170317
Quipazine, 6-nitro-, maleate	13	E	11	1.54476	0.311189	0.059641	1.37307	0.338216	0.039872	1.25226	0.394101	0.0170317
Quinelorane dihydrochloride	13	F	11	1.2702	0.311189	0.059641	1.01602	0.338216	0.039872	1.45931	0.394101	0.0170317
()-Quinpirole dihydrochloride	13	G	11	0.886143	0.311189	0.059641	0.70163	0.338216	0.039872	1.33566	0.394101	0.0170317
Cortexolone	13	H	11	0.89895	0.311189	0.059641	0.988392	0.338216	0.039872	1.48049	0.394101	0.0170317
Ritodrine hydrochloride	14	A	2	1.34672	0.35094	0.0851491	1.14813	0.326647	0.0859168	NA	0.394101	0.0170317
Raloxifene hydrochloride	14	B	2	1.41437	0.35094	0.0851491	0.535252	0.326647	0.0859168	1.77424	0.394101	0.0170317
Retinoic acid	14	C	2	1.09397	0.35094	0.0851491	1.00302	0.326647	0.0859168	1.34428	0.394101	0.0170317
Ruthenium red	14	D	2	1.44561	0.35094	0.0851491	1.34524	0.326647	0.0859168	0.66698	0.394101	0.0170317
13-cis-retinoic acid	14	E	2	1.12164	0.35094	0.0851491	0.946993	0.326647	0.0859168	0.607552	0.394101	0.0170317
Rutaecarpine	14	F	2	0.894523	0.35094	0.0851491	1.44948	0.326647	0.0859168	NA	0.394101	0.0170317
Ropinirole hydrochloride	14	G	2	1.26596	0.35094	0.0851491	0.720297	0.326647	0.0859168	NA	0.394101	0.0170317
Resveratrol	14	H	2	NA	0.35094	0.0851491	0.950743	0.326647	0.0859168	NA	0.394101	0.0170317
REV 5901	14	A	3	1.71026	0.35094	0.0851491	1.09152	0.326647	0.0859168	1.08944	0.394101	0.0170317
Rottlerin	14	B	3	0.479146	0.35094	0.0851491	1.38781	0.326647	0.0859168	0.543154	0.394101	0.0170317
Ranolazine dihydrochloride	14	C	3	1.48734	0.35094	0.0851491	1.35459	0.326647	0.0859168	1.36135	0.394101	0.0170317
Rolipram	14	D	3	1.44459	0.35094	0.0851491	0.859916	0.326647	0.0859168	1.28723	0.394101	0.0170317
Ro 25-6981 hydrochloride	14	E	3	1.39018	0.35094	0.0851491	1.02369	0.326647	0.0859168	0.925248	0.394101	0.0170317
Phosphoramidon disodium	14	F	3	0.827154	0.35094	0.0851491	0.699532	0.326647	0.0859168	0.366597	0.394101	0.0170317
Roscovitine	14	G	3	NA	0.35094	0.0851491	NA	0.326647	0.0859168	0.400289	0.394101	0.0170317
Rotenone	14	H	3	0.635886	0.35094	0.0851491	0.501648	0.326647	0.0859168	0.312298	0.394101	0.0170317
Ro 8-4304	14	A	4	1.60016	0.35094	0.0851491	0.854532	0.326647	0.0859168	0.902486	0.394101	0.0170317
RX 821002 hydrochloride	14	B	4	1.69446	0.35094	0.0851491	0.704192	0.326647	0.0859168	1.29178	0.394101	0.0170317
Ribavirin	14	C	4	1.49973	0.35094	0.0851491	0.726995	0.326647	0.0859168	1.37854	0.394101	0.0170317
Ranitidine hydrochloride	14	D	4	1.43825	0.35094	0.0851491	0.845775	0.326647	0.0859168	0.898936	0.394101	0.0170317
Ritanserin	14	E	4	1.34432	0.35094	0.0851491	0.700912	0.326647	0.0859168	1.04362	0.394101	0.0170317
Rauwolscine hydrochloride	14	F	4	1.59138	0.35094	0.0851491	1.05916	0.326647	0.0859168	1.08022	0.394101	0.0170317
Ro 16-6491 hydrochloride	14	G	4	1.04725	0.35094	0.0851491	0.888961	0.326647	0.0859168	0.641854	0.394101	0.0170317
Ro 41-1049 hydrochloride	14	H	4	1.31192	0.35094	0.0851491	0.769123	0.326647	0.0859168	0.329773	0.394101	0.0170317
Ro 41-0960	14	A	5	1.32892	0.35094	0.0851491	0.302754	0.326647	0.0859168	0.897292	0.394101	0.0170317
Reactive Blue 2	14	B	5	1.58213	0.35094	0.0851491	0.667873	0.326647	0.0859168	1.0951	0.394101	0.0170317
Riluzole	14	C	5	1.51349	0.35094	0.0851491	1.05169	0.326647	0.0859168	1.06634	0.394101	0.0170317
Risperidone	14	D	5	1.12034	0.35094	0.0851491	1.28693	0.326647	0.0859168	0.822093	0.394101	0.0170317
S(+)-Raclopride L-tartrate	14	E	5	1.26148	0.35094	0.0851491	0.950261	0.326647	0.0859168	0.917931	0.394101	0.0170317
Sobuzoxane	14	F	5	1.27527	0.35094	0.0851491	1.19099	0.326647	0.0859168	0.679538	0.394101	0.0170317
Rilmenidine hemifumarate	14	G	5	1.23757	0.35094	0.0851491	0.700401	0.326647	0.0859168	0.909759	0.394101	0.0170317
R(-)-Denopamine	14	H	5	1.02509	0.35094	0.0851491	0.753147	0.326647	0.0859168	0.371679	0.394101	0.0170317
Ro 04-6790 dihydrochloride	14	A	6	1.49208	0.35094	0.0851491	0.774666	0.326647	0.0859168	0.908461	0.394101	0.0170317
()-Sotalol hydrochloride	14	B	6	1.475	0.35094	0.0851491	0.764282	0.326647	0.0859168	1.22449	0.394101	0.0170317
SB-366791	14	C	6	1.49886	0.35094	0.0851491	1.15025	0.326647	0.0859168	1.24857	0.394101	0.0170317
Sodium nitroprusside dihydrate	14	D	6	1.63687	0.35094	0.0851491	0.964002	0.326647	0.0859168	1.7546	0.394101	0.0170317
()-Synephrine	14	E	6	1.45683	0.35094	0.0851491	0.894681	0.326647	0.0859168	1.70131	0.394101	0.0170317
Sulfaphenazole	14	F	6	1.20555	0.35094	0.0851491	0.566029	0.326647	0.0859168	0.573941	0.394101	0.0170317
Seglitide	14	G	6	1.34806	0.35094	0.0851491	0.775192	0.326647	0.0859168	0.341868	0.394101	0.0170317
Sulindac sulfone	14	H	6	1.112	0.35094	0.0851491	0.939506	0.326647	0.0859168	0.421626	0.394101	0.0170317
Cortexolone maleate	14	A	7	1.35079	0.35094	0.0851491	1.20065	0.326647	0.0859168	1.27752	0.394101	0.0170317
SKF 86466	14	B	7	1.82172	0.35094	0.0851491	1.08883	0.326647	0.0859168	1.37304	0.394101	0.0170317
SR 57227A	14	C	7	1.33581	0.35094	0.0851491	1.41978	0.326647	0.0859168	1.26556	0.394101	0.0170317
(-)-Scopolamine hydrobromide	14	D	7	1.64208	0.35094	0.0851491	1.64724	0.326647	0.0859168	1.05562	0.394101	0.0170317
SC-560	14	E	7	1.2294	0.35094	0.0851491	0.834255	0.326647	0.0859168	0.797476	0.394101	0.0170317
Semicarbazide hydrochloride	14	F	7	1.43038	0.35094	0.0851491	1.5266	0.326647	0.0859168	0.898936	0.394101	0.0170317
(-)-Scopolamine methyl nitrate	14	G	7	1.33734	0.35094	0.0851491	1.60556	0.326647	0.0859168	0.262248	0.394101	0.0170317
DL-Stearoylcarnitine chloride	14	H	7	1.08502	0.35094	0.0851491	1.22019	0.326647	0.0859168	0.523739	0.394101	0.0170317
Spermidine trihydrochloride	14	A	8	1.32534	0.35094	0.0851491	1.30902	0.326647	0.0859168	0.8623	0.394101	0.0170317
SNC80	14	B	8	1.64909	0.35094	0.0851491	1.689	0.326647	0.0859168	1.09101	0.394101	0.0170317
SKF 83959 hydrobromide	14	C	8	1.56044	0.35094	0.0851491	1.69115	0.326647	0.0859168	1.13038	0.394101	0.0170317
Spermine tetrahydrochloride	14	D	8	1.63794	0.35094	0.0851491	1.52169	0.326647	0.0859168	0.961018	0.394101	0.0170317
SKF 75670 hydrobromide	14	E	8	1.50141	0.35094	0.0851491	1.58973	0.326647	0.0859168	1.22401	0.394101	0.0170317
SC 19220	14	F	8	1.46462	0.35094	0.0851491	1.82861	0.326647	0.0859168	0.889248	0.394101	0.0170317
SKF 89626	14	G	8	1.43717	0.35094	0.0851491	1.44187	0.326647	0.0859168	0.549259	0.394101	0.0170317
SKF 83565 hydrobromide	14	H	8	0.977262	0.35094	0.0851491	1.41267	0.326647	0.0859168	0.52863	0.394101	0.0170317
SB 204070 hydrochloride	14	A	9	1.46653	0.35094	0.0851491	1.71284	0.326647	0.0859168	1.00782	0.394101	0.0170317
N-Oleoyldopamine	14	B	9	1.43846	0.35094	0.0851491	1.87807	0.326647	0.0859168	1.11965	0.394101	0.0170317
Spironolactone	14	C	9	1.55827	0.35094	0.0851491	1.78726	0.326647	0.0859168	1.32357	0.394101	0.0170317
SCH-202676 hydrobromide	14	D	9	1.33453	0.35094	0.0851491	1.36354	0.326647	0.0859168	0.837752	0.394101	0.0170317
D-Serine	14	E	9	1.45019	0.35094	0.0851491	1.57046	0.326647	0.0859168	0.879448	0.394101	0.0170317
Albuterol hemisulfate	14	F	9	1.41457	0.35094	0.0851491	1.61413	0.326647	0.0859168	0.843181	0.394101	0.0170317
Sanguinarine chloride	14	G	9	NA	0.35094	0.0851491	NA	0.326647	0.0859168	NA	0.394101	0.0170317
N-Succinyl-L-proline	14	H	9	0.275184	0.35094	0.0851491	NA	0.326647	0.0859168	0.263249	0.394101	0.0170317
Sphingosine	14	A	10	1.48959	0.35094	0.0851491	1.66123	0.326647	0.0859168	0.845808	0.394101	0.0170317
SB 269970 hydrochloride	14	B	10	1.45327	0.35094	0.0851491	1.62832	0.326647	0.0859168	1.18002	0.394101	0.0170317
Spiperone hydrochloride	14	C	10	1.27146	0.35094	0.0851491	1.10432	0.326647	0.0859168	0.654819	0.394101	0.0170317
SR 2640	14	D	10	1.5663	0.35094	0.0851491	1.79348	0.326647	0.0859168	1.14837	0.394101	0.0170317
(-)-Sulpiride	14	E	10	1.59315	0.35094	0.0851491	1.49538	0.326647	0.0859168	1.04482	0.394101	0.0170317
SKF 96365	14	F	10	1.44952	0.35094	0.0851491	1.5839	0.326647	0.0859168	0.885494	0.394101	0.0170317
(-)-Scopolamine,n-Butyl-, bromide	14	G	10	1.50334	0.35094	0.0851491	1.60124	0.326647	0.0859168	0.461996	0.394101	0.0170317
SB 205384	14	H	10	0.948103	0.35094	0.0851491	1.30724	0.326647	0.0859168	0.499356	0.394101	0.0170317
()-Sulpiride	14	A	11	1.20246	0.35094	0.0851491	1.8654	0.326647	0.0859168	1.14457	0.394101	0.0170317
CV-3988	14	B	11	1.18122	0.35094	0.0851491	1.53366	0.326647	0.0859168	0.803067	0.394101	0.0170317
Sulindac	14	C	11	1.41832	0.35094	0.0851491	1.61049	0.326647	0.0859168	0.998639	0.394101	0.0170317
Succinylcholine chloride	14	D	11	1.39722	0.35094	0.0851491	1.55579	0.326647	0.0859168	1.13042	0.394101	0.0170317
Salbutamol	14	E	11	1.32534	0.35094	0.0851491	1.69235	0.326647	0.0859168	1.10565	0.394101	0.0170317
Salmeterol	14	F	11	1.71987	0.35094	0.0851491	1.33049	0.326647	0.0859168	1.48127	0.394101	0.0170317
SU 5416	14	G	11	1.6235	0.35094	0.0851491	1.19559	0.326647	0.0859168	1.1066	0.394101	0.0170317
(-)-Scopolamine methyl bromide	14	H	11	1.03567	0.35094	0.0851491	1.73205	0.326647	0.0859168	0.607444	0.394101	0.0170317
2-APB (100 μM)	Postitive control			0.0175745	0.642012	0.0599875	0.0422347	0.467115	0.0595085	0.114237	0.526694	0.0689807

## Sheet: Ion modulating library (MCE)
Drug Name	Rack	Row	Trial 1	DMSO control fraction cell death	DMSO Stdev	Trial 2	DMSO control fraction cell death	DMSO Stdev	Trial 3	DMSO control fraction cell death	DMSO Stdev
TRPC6-IN-1	A	2	0.619772	0.428855	0.123327	NA	0.279458	0.0235116	1.10744	0.265969	0.0773149
AS1269574	B	2	0.885246	0.428855	0.123327	1.21997	0.279458	0.0235116	1.26626	0.265969	0.0773149
ML218	C	2	0.600961	0.428855	0.123327	0.744684	0.279458	0.0235116	0.85232	0.265969	0.0773149
KB-R7943 (mesylate)	D	2	0.680251	0.428855	0.123327	1.27257	0.279458	0.0235116	1.87992	0.265969	0.0773149
Azumolene	E	2	NA	0.428855	0.123327	0.868159	0.279458	0.0235116	1.16368	0.265969	0.0773149
SKA-31	F	2	NA	0.428855	0.123327	NA	0.279458	0.0235116	1.30016	0.265969	0.0773149
Endoxifen (Z-isomer hydrochloride)	G	2	NA	0.428855	0.123327	0.982164	0.279458	0.0235116	1.37293	0.265969	0.0773149
CM-4620	H	2	NA	0.428855	0.123327	0.883153	0.279458	0.0235116	1.27747	0.265969	0.0773149
Propiverine (hydrochloride)	A	3	0.677483	0.428855	0.123327	0.797899	0.279458	0.0235116	10.049	0.265969	0.0773149
Oleic acid	B	3	0.724	0.428855	0.123327	1.08662	0.279458	0.0235116	1.11734	0.265969	0.0773149
Tetrabenazine	C	3	0.744776	0.428855	0.123327	0.942173	0.279458	0.0235116	0.768529	0.265969	0.0773149
MRK-016	D	3	0.232558	0.428855	0.123327	1.08764	0.279458	0.0235116	0.652905	0.265969	0.0773149
ML204	E	3	0.199357	0.428855	0.123327	1.17626	0.279458	0.0235116	1.28328	0.265969	0.0773149
TRPM8 antagonist 2	F	3	NA	0.428855	0.123327	0.265702	0.279458	0.0235116	0.469979	0.265969	0.0773149
Pyr3	G	3	0.284974	0.428855	0.123327	0.805056	0.279458	0.0235116	0.841562	0.265969	0.0773149
Ca2+ channel agonist 1	H	3	NA	0.428855	0.123327	1.23173	0.279458	0.0235116	1.30076	0.265969	0.0773149
Cromolyn (sodium)	A	4	0.596364	0.428855	0.123327	0.858963	0.279458	0.0235116	1.01456	0.265969	0.0773149
Paxilline	B	4	0.861272	0.428855	0.123327	0.71353	0.279458	0.0235116	0.965362	0.265969	0.0773149
Sotalol (hydrochloride)	C	4	0.571429	0.428855	0.123327	1.18738	0.279458	0.0235116	0.750487	0.265969	0.0773149
Istaroxime (hydrochloride)	E	4	NA	0.428855	0.123327	NA	0.279458	0.0235116	NA	0.265969	0.0773149
AMG 333	F	4	0.494071	0.428855	0.123327	0.683541	0.279458	0.0235116	0.972938	0.265969	0.0773149
MK-8998	G	4	NA	0.428855	0.123327	0.988178	0.279458	0.0235116	0.867653	0.265969	0.0773149
BNC210	H	4	0.326667	0.428855	0.123327	1.24093	0.279458	0.0235116	1.2321	0.265969	0.0773149
Tetrandrine	A	5	0.360976	0.428855	0.123327	1.2243	0.279458	0.0235116	1.4336	0.265969	0.0773149
LE135	B	5	0.251295	0.428855	0.123327	0.120023	0.279458	0.0235116	0.0187523	0.265969	0.0773149
H3B-120	C	5	NA	0.428855	0.123327	0.891525	0.279458	0.0235116	1.137	0.265969	0.0773149
TRPV4 agonist-1 (free base)	D	5	NA	0.428855	0.123327	0.917772	0.279458	0.0235116	0.456733	0.265969	0.0773149
DL-TBOA	E	5	0.356522	0.428855	0.123327	0.768418	0.279458	0.0235116	0.94081	0.265969	0.0773149
6,2'-Dihydroxyflavone	F	5	0.615205	0.428855	0.123327	0.78287	0.279458	0.0235116	0.943615	0.265969	0.0773149
TTA-Q6	G	5	0.84717	0.428855	0.123327	0.737215	0.279458	0.0235116	1.17803	0.265969	0.0773149
Rosiglitazone	H	5	NA	0.428855	0.123327	1.21091	0.279458	0.0235116	1.04907	0.265969	0.0773149
Oxypeucedanin	A	6	0.753425	0.428855	0.123327	1.04606	0.279458	0.0235116	1.10512	0.265969	0.0773149
ML-SI1	B	6	0.83533	0.428855	0.123327	0.826871	0.279458	0.0235116	0.537439	0.265969	0.0773149
Phenamil (methanesulfonate)	C	6	0.643411	0.428855	0.123327	0.827556	0.279458	0.0235116	0.881006	0.265969	0.0773149
Adenosine 5′-diphosphoribose (sodium)	D	6	0.514815	0.428855	0.123327	0.844716	0.279458	0.0235116	1.18872	0.265969	0.0773149
GSK2193874	E	6	0.457399	0.428855	0.123327	0.978776	0.279458	0.0235116	0.688371	0.265969	0.0773149
AMG 517	F	6	0.475728	0.428855	0.123327	0.9704	0.279458	0.0235116	1.01481	0.265969	0.0773149
Dehydronitrosonisoldipine	G	6	0.348837	0.428855	0.123327	0.731487	0.279458	0.0235116	0.897447	0.265969	0.0773149
1,4-Cineole	H	6	NA	0.428855	0.123327	0.918666	0.279458	0.0235116	1.10952	0.265969	0.0773149
AC1903	C	7	0.543859	0.428855	0.123327	1.20941	0.279458	0.0235116	0.70518	0.265969	0.0773149
Methyl homoveratrate	D	7	0.628762	0.428855	0.123327	0.771318	0.279458	0.0235116	0.984561	0.265969	0.0773149
SB-705498	E	7	NA	0.428855	0.123327	0.798928	0.279458	0.0235116	0.794282	0.265969	0.0773149
Rostafuroxin	F	7	0.30303	0.428855	0.123327	1.01976	0.279458	0.0235116	0.92211	0.265969	0.0773149
Pyr10	G	7	0.123457	0.428855	0.123327	0.330908	0.279458	0.0235116	0.554675	0.265969	0.0773149
1,2,4-Trihydroxybenzene	H	7	0.206704	0.428855	0.123327	1.11391	0.279458	0.0235116	1.15855	0.265969	0.0773149
Glibenclamide	A	8	0.643712	0.428855	0.123327	1.14151	0.279458	0.0235116	1.20826	0.265969	0.0773149
Topiramate	B	8	0.510903	0.428855	0.123327	1.06618	0.279458	0.0235116	0.790733	0.265969	0.0773149
NS-1619	C	8	0.482972	0.428855	0.123327	1.17626	0.279458	0.0235116	0.650984	0.265969	0.0773149
Cav 2.2 blocker 1	D	8	0.46831	0.428855	0.123327	0.627394	0.279458	0.0235116	0.762818	0.265969	0.0773149
(S)-Verapamil (hydrochloride)	E	8	0.454183	0.428855	0.123327	0.775879	0.279458	0.0235116	0.515768	0.265969	0.0773149
Gomisin J	F	8	0.373832	0.428855	0.123327	1.00462	0.279458	0.0235116	0.735433	0.265969	0.0773149
(-)-(S)-B-973B	G	8	0.653509	0.428855	0.123327	1.19278	0.279458	0.0235116	NA	0.265969	0.0773149
SKF-96365 (hydrochloride)	H	8	0.352941	0.428855	0.123327	1.11575	0.279458	0.0235116	0.93802	0.265969	0.0773149
Ethacrynic acid	A	9	0.379311	0.428855	0.123327	0.699799	0.279458	0.0235116	0.722573	0.265969	0.0773149
NS1643	B	9	0.419463	0.428855	0.123327	NA	0.279458	0.0235116	NA	0.265969	0.0773149
Ginsenoside Ro	C	9	0.471698	0.428855	0.123327	0.869075	0.279458	0.0235116	1.08238	0.265969	0.0773149
R(+)-IAA-94	D	9	0.432526	0.428855	0.123327	0.884537	0.279458	0.0235116	1.24925	0.265969	0.0773149
DMP-543	E	9	0.130597	0.428855	0.123327	0.671931	0.279458	0.0235116	0.656121	0.265969	0.0773149
Anatabine (dicitrate)	F	9	0.34127	0.428855	0.123327	0.861217	0.279458	0.0235116	0.985895	0.265969	0.0773149
AR-C155858	G	9	0.540084	0.428855	0.123327	1.04353	0.279458	0.0235116	0.936683	0.265969	0.0773149
Capsaicin	H	9	0.249084	0.428855	0.123327	0.930675	0.279458	0.0235116	0.716158	0.265969	0.0773149
Flufenamic acid	A	10	0.59447	0.428855	0.123327	NA	0.279458	0.0235116	1.45989	0.265969	0.0773149
A2764 (dihydrochloride)	B	10	0.526316	0.428855	0.123327	1.07482	0.279458	0.0235116	1.00345	0.265969	0.0773149
VU0134992 (hydrochloride)	C	10	0.77	0.428855	0.123327	1.03482	0.279458	0.0235116	1.17134	0.265969	0.0773149
Salirasib	D	10	0.293375	0.428855	0.123327	NA	0.279458	0.0235116	0.735898	0.265969	0.0773149
Flunarizine (dihydrochloride)	E	10	0.263345	0.428855	0.123327	0.876406	0.279458	0.0235116	1.01409	0.265969	0.0773149
GSK-5498A	F	10	0.431535	0.428855	0.123327	1.03772	0.279458	0.0235116	0.825114	0.265969	0.0773149
HC-067047	G	10	0.333333	0.428855	0.123327	1.23784	0.279458	0.0235116	0.689053	0.265969	0.0773149
Quinine	H	10	0.344051	0.428855	0.123327	1.1053	0.279458	0.0235116	0.916293	0.265969	0.0773149
TRPM4-IN-1	A	11	0.440171	0.428855	0.123327	0.790026	0.279458	0.0235116	0.438148	0.265969	0.0773149
QX-314 (chloride)	B	11	0.464567	0.428855	0.123327	1.00028	0.279458	0.0235116	1.08801	0.265969	0.0773149
Dihydro-β-erythroidine (hydrobromide)	C	11	0.618321	0.428855	0.123327	0.995229	0.279458	0.0235116	0.681172	0.265969	0.0773149
GFB-8438	D	11	0.445783	0.428855	0.123327	1.02392	0.279458	0.0235116	0.994909	0.265969	0.0773149
Riluzole hydrochloride	E	11	0.453488	0.428855	0.123327	0.878824	0.279458	0.0235116	0.905866	0.265969	0.0773149
CRAC intermediate 1	F	11	0.353742	0.428855	0.123327	1.15567	0.279458	0.0235116	0.796955	0.265969	0.0773149
Nimodipine	G	11	0.497925	0.428855	0.123327	1.16693	0.279458	0.0235116	0.903503	0.265969	0.0773149
DS-1971a	H	11	0.691815	0.428855	0.123327	1.18173	0.279458	0.0235116	1.03785	0.265969	0.0773149
NS-638	A	2	0.586129	0.324148	0.02956	1.10088	0.35525	0.0816522
GSK205	B	2	0.52541	0.324148	0.02956	1.21587	0.35525	0.0816522
JNJ-17203212	C	2	1.06874	0.324148	0.02956	1.08695	0.35525	0.0816522
Cinnarizine	D	2	0.836541	0.324148	0.02956	1.0199	0.35525	0.0816522
Sigma-1 receptor antagonist 3	E	2	0.722432	0.324148	0.02956	1.24872	0.35525	0.0816522
Bevantolol (hydrochloride)	F	2	0.811702	0.324148	0.02956	1.29074	0.35525	0.0816522
ACT-709478	G	2	NA	0.324148	0.02956	1.16644	0.35525	0.0816522
Ajmaline	H	2	0.71483	0.324148	0.02956	1.22182	0.35525	0.0816522
TPC2-A1-P	A	3	0.100169	0.324148	0.02956	0.172189	0.35525	0.0816522
Triamterene	B	3	0.869754	0.324148	0.02956	1.20786	0.35525	0.0816522
Bepridil hydrochloride	C	3	0.772718	0.324148	0.02956	1.25506	0.35525	0.0816522
(E)-Cardamonin	D	3	0.656176	0.324148	0.02956	0.815536	0.35525	0.0816522
CRAC intermediate 2	E	3	0.751393	0.324148	0.02956	0.835945	0.35525	0.0816522
KN-62	F	3	0.979764	0.324148	0.02956	NA	0.35525	0.0816522
Ropivacaine	G	3	0.808902	0.324148	0.02956	NA	0.35525	0.0816522
BL-1249	A	4	0.37844	0.324148	0.02956	1.33824	0.35525	0.0816522
Atazanavir (sulfate)	C	4	0.87258	0.324148	0.02956	NA	0.35525	0.0816522
DS16570511	D	4	0.731359	0.324148	0.02956	0.671948	0.35525	0.0816522
Norverapamil (hydrochloride)	E	4	0.887659	0.324148	0.02956	1.11458	0.35525	0.0816522
Meticrane	F	4	0.922874	0.324148	0.02956	1.11011	0.35525	0.0816522
Lidocaine	G	4	0.974115	0.324148	0.02956	1.49119	0.35525	0.0816522
WS-12	H	4	0.699395	0.324148	0.02956	0.941132	0.35525	0.0816522
8-Bromo-cGMP (sodium)	A	5	0.80517	0.324148	0.02956	1.18523	0.35525	0.0816522
SB-366791	B	5	0.698174	0.324148	0.02956	0.960983	0.35525	0.0816522
5-(N,N-Hexamethylene)-amiloride	C	5	0.962406	0.324148	0.02956	NA	0.35525	0.0816522
Lamotrigine	D	5	0.89661	0.324148	0.02956	0.927168	0.35525	0.0816522
Bemegride	E	5	0.91934	0.324148	0.02956	0.718091	0.35525	0.0816522
Terfenadine	F	5	1.04338	0.324148	0.02956	1.08148	0.35525	0.0816522
L-Ascorbic acid	G	5	0.959173	0.324148	0.02956	1.12271	0.35525	0.0816522
PF-06869206	H	5	0.922074	0.324148	0.02956	1.41161	0.35525	0.0816522
EIPA	A	6	1.2386	0.324148	0.02956	1.4227	0.35525	0.0816522
Riluzole	B	6	0.735663	0.324148	0.02956	0.929618	0.35525	0.0816522
5-Hydroxydecanoate (sodium)	C	6	0.884211	0.324148	0.02956	0.778885	0.35525	0.0816522
ML204 (hydrochloride)	D	6	0.661654	0.324148	0.02956	1.11804	0.35525	0.0816522
AMG9810	E	6	0.801343	0.324148	0.02956	0.869778	0.35525	0.0816522
MK-886	F	6	0.767956	0.324148	0.02956	1.54647	0.35525	0.0816522
(-)-Menthol	G	6	0.872465	0.324148	0.02956	0.954483	0.35525	0.0816522
AM-2099	H	6	0.836807	0.324148	0.02956	1.3369	0.35525	0.0816522
Pico145	A	7	0.658099	0.324148	0.02956	1.15062	0.35525	0.0816522
Pinaverium bromide	C	7	0.819397	0.324148	0.02956	1.27625	0.35525	0.0816522
VU041	D	7	0.836334	0.324148	0.02956	0.769294	0.35525	0.0816522
Dronedarone	E	7	0.905853	0.324148	0.02956	1.22227	0.35525	0.0816522
Penfluridol	F	7	0.568472	0.324148	0.02956	1.13665	0.35525	0.0816522
Clofilium tosylate	H	7	0.762977	0.324148	0.02956	1.02222	0.35525	0.0816522
MDR-652	A	8	0.990369	0.324148	0.02956	1.06322	0.35525	0.0816522
NS19504	B	8	0.813071	0.324148	0.02956	0.60629	0.35525	0.0816522
RO2959 (monohydrochloride)	D	8	0.87891	0.324148	0.02956	0.926151	0.35525	0.0816522
GSK-7975A	E	8	1.01631	0.324148	0.02956	0.887723	0.35525	0.0816522
CDN1163	F	8	1.05229	0.324148	0.02956	NA	0.35525	0.0816522
Pinacidil monohydrate	G	8	0.721485	0.324148	0.02956	1.30173	0.35525	0.0816522
Pyr6	H	8	0.167198	0.324148	0.02956	0.539753	0.35525	0.0816522
Isoguvacine (hydrochloride)	A	9	0.817538	0.324148	0.02956	0.886178	0.35525	0.0816522
Efonidipine (hydrochloride monoethanolate)	B	9	0.851489	0.324148	0.02956	1.18652	0.35525	0.0816522
Zonisamide	C	9	0.810736	0.324148	0.02956	0.834573	0.35525	0.0816522
Lacidipine	D	9	0.776649	0.324148	0.02956	0.980194	0.35525	0.0816522
Ginsenoside Rd	F	9	0.792919	0.324148	0.02956	1.30516	0.35525	0.0816522
Capsazepine	G	9	0.884773	0.324148	0.02956	1.16456	0.35525	0.0816522
DHBP (dibromide)	A	10	1.01447	0.324148	0.02956	1.55685	0.35525	0.0816522
(R)-Lansoprazole	C	10	0.915471	0.324148	0.02956	0.818624	0.35525	0.0816522
Isotachysterol 3	D	10	0.845712	0.324148	0.02956	1.04373	0.35525	0.0816522
Chloroprocaine (hydrochloride)	E	10	0.872545	0.324148	0.02956	0.85767	0.35525	0.0816522
trans-Ned 19	F	10	0.940105	0.324148	0.02956	NA	0.35525	0.0816522
GV-58	G	10	0.637837	0.324148	0.02956	NA	0.35525	0.0816522
YM-58483	H	10	0.825826	0.324148	0.02956	1.25666	0.35525	0.0816522
Butamben	A	11	0.0354207	0.324148	0.02956	0.865397	0.35525	0.0816522
AM-0902	B	11	0.938326	0.324148	0.02956	1.0282	0.35525	0.0816522
Amiloride (hydrochloride)	C	11	0.988271	0.324148	0.02956	1.28983	0.35525	0.0816522
Ketanserin	D	11	0.958493	0.324148	0.02956	0.932653	0.35525	0.0816522
Phenytoin (sodium)	E	11	0.979181	0.324148	0.02956	0.885404	0.35525	0.0816522
Verapamil (hydrochloride)	F	11	0.934737	0.324148	0.02956	1.14356	0.35525	0.0816522
